# Supplementary material for: A single-camera video-based assessment of locomotive syndrome using pose-silhouette fusion model
Source: PLOS Digit Health. 2026 Jun 26;5(6):e0001530. doi: 10.1371/journal.pdig.0001530 (PMC13308852; doi:10.1371/journal.pdig.0001530)
Supplement: S1 Data — Minimal long-format prediction dataset containing random public row identifiers, binary true labels, fusion ratios, and model output scores for the internal-validation diagnostic performance analyses. (CSV) [file pdig.0001530.s003.csv]

public_record_id	binary_true_label	fusion_ratio_pose	fusion_ratio_silhouette	model_score_ls2_3
IR0000001	0	0.3	0.7	0.0001787801754369
IR0000002	1	0.3	0.7	0.998164519711057
IR0000003	1	0.2	0.8	0.99960556906547
IR0000004	1	0.2	0.8	0.993906280581584
IR0000005	0	0.1	0.9	0.0009643855435544
IR0000006	1	0.1	0.9	0.999957109657729
IR0000007	1	0.0	1.0	0.998453486601679
IR0000008	1	0.6	0.4	0.999999992912711
IR0000009	0	0.1	0.9	0.0006758890216619
IR0000010	1	0.2	0.8	0.999074725561624
IR0000011	1	0.3	0.7	0.992785979500561
IR0000012	0	0.7	0.3	0.0235800204362861
IR0000013	0	0.7	0.3	7.40306111508799e-06
IR0000014	1	1.0	0.0	0.999999476308216
IR0000015	0	0.6	0.4	0.0225308403775912
IR0000016	0	0.1	0.9	0.0062706437147433
IR0000017	1	0.9	0.1	0.997212373048151
IR0000018	0	0.7	0.3	0.0256042124262339
IR0000019	1	0.5	0.5	0.999571654777446
IR0000020	0	0.3	0.7	0.002274980396955
IR0000021	1	0.3	0.7	0.999606556921892
IR0000022	1	0.6	0.4	0.999994347090526
IR0000023	0	0.4	0.6	0.000272726548438
IR0000024	0	1.0	0.0	0.480002370619765
IR0000025	1	0.5	0.5	0.998480702913024
IR0000026	0	0.8	0.2	0.0685820413497472
IR0000027	0	0.5	0.5	0.0011000458343731
IR0000028	0	0.3	0.7	4.44769136431612e-05
IR0000029	0	0.3	0.7	0.0043839087351857
IR0000030	0	0.7	0.3	0.0634466537676148
IR0000031	0	1.0	0.0	0.0034282353506725
IR0000032	0	0.4	0.6	0.814651543395007
IR0000033	0	1.0	0.0	0.669271411395801
IR0000034	1	0.2	0.8	0.999775072724686
IR0000035	1	0.4	0.6	0.0350861050319813
IR0000036	0	0.5	0.5	0.0194839203727966
IR0000037	1	0.2	0.8	0.0036757600043585
IR0000038	1	0.4	0.6	0.998968218842747
IR0000039	0	0.9	0.1	0.0018102841786515
IR0000040	0	0.3	0.7	0.0303285661596529
IR0000041	0	0.9	0.1	0.192040758274386
IR0000042	1	1.0	0.0	0.999991989288792
IR0000043	1	0.7	0.3	0.979991636670564
IR0000044	0	0.2	0.8	3.27614214614213e-06
IR0000045	0	0.9	0.1	0.0003754713920705
IR0000046	1	0.9	0.1	0.231847163683095
IR0000047	0	0.1	0.9	0.0612922949274456
IR0000048	0	0.2	0.8	0.0053480738221071
IR0000049	1	0.2	0.8	0.0063502242521304
IR0000050	1	0.5	0.5	0.999998558915351
IR0000051	1	0.6	0.4	0.999979877898279
IR0000052	0	0.4	0.6	6.42278918594406e-05
IR0000053	0	0.0	1.0	0.0036850813692141
IR0000054	0	0.2	0.8	0.545901822205411
IR0000055	1	0.3	0.7	0.99995363719134
IR0000056	1	0.3	0.7	0.999935000532555
IR0000057	1	0.5	0.5	0.999693031503979
IR0000058	1	0.0	1.0	0.999120390021975
IR0000059	1	0.8	0.2	0.954025296979025
IR0000060	0	1.0	0.0	2.96107019350386e-07
IR0000061	0	0.6	0.4	0.0011356085020968
IR0000062	1	0.6	0.4	0.992030027335401
IR0000063	1	0.9	0.1	0.999782378500681
IR0000064	1	0.8	0.2	0.999999090183175
IR0000065	0	0.1	0.9	0.0014362543060181
IR0000066	1	0.5	0.5	0.999044223515449
IR0000067	1	0.5	0.5	0.999810730633667
IR0000068	0	0.5	0.5	0.0018128898200084
IR0000069	1	0.6	0.4	0.999207394599172
IR0000070	1	0.8	0.2	0.954828354454655
IR0000071	1	0.3	0.7	0.106654714893819
IR0000072	0	1.0	0.0	0.0001587318520611
IR0000073	0	0.4	0.6	0.0041424952320243
IR0000074	0	0.4	0.6	0.0012001226184568
IR0000075	0	0.4	0.6	0.0048181860668173
IR0000076	0	0.1	0.9	0.0007489200004861
IR0000077	0	0.8	0.2	0.653390158075217
IR0000078	0	0.1	0.9	0.993973557204193
IR0000079	1	0.4	0.6	0.969099797895283
IR0000080	0	1.0	0.0	7.48129832053419e-05
IR0000081	1	0.8	0.2	0.999999549558557
IR0000082	0	0.8	0.2	0.327914845289242
IR0000083	1	0.2	0.8	0.985831594568705
IR0000084	1	0.2	0.8	0.980144462912512
IR0000085	1	0.2	0.8	0.99058240842845
IR0000086	1	0.5	0.5	0.999992283054656
IR0000087	1	0.9	0.1	0.970427191235115
IR0000088	0	0.5	0.5	0.0004207650335929
IR0000089	1	0.9	0.1	0.999992914908167
IR0000090	0	0.9	0.1	0.0030015335461663
IR0000091	1	0.8	0.2	0.999992119894679
IR0000092	0	1.0	0.0	0.639720575341191
IR0000093	1	0.1	0.9	0.0076916978391162
IR0000094	0	0.7	0.3	0.164438346501794
IR0000095	1	0.7	0.3	0.99989436821613
IR0000096	1	0.7	0.3	0.999893726415841
IR0000097	1	0.2	0.8	0.999931561600686
IR0000098	0	0.9	0.1	9.41685629316941e-06
IR0000099	1	1.0	0.0	0.999669183088023
IR0000100	1	1.0	0.0	0.999884314723994
IR0000101	1	0.1	0.9	0.999399642946358
IR0000102	1	0.0	1.0	0.960181155735051
IR0000103	0	0.0	1.0	0.0009358672039886
IR0000104	0	0.9	0.1	8.90855570326973e-07
IR0000105	0	0.1	0.9	0.001875706508782
IR0000106	1	0.2	0.8	0.999933869949684
IR0000107	0	0.0	1.0	5.22556818047645e-05
IR0000108	0	0.5	0.5	0.0086304758189827
IR0000109	0	0.7	0.3	2.13528643628898e-05
IR0000110	0	0.2	0.8	0.0066323716402336
IR0000111	1	0.2	0.8	0.992837478690526
IR0000112	1	0.9	0.1	0.999999997226316
IR0000113	0	0.4	0.6	0.0098764824894904
IR0000114	1	0.2	0.8	0.0169388186382588
IR0000115	1	0.9	0.1	0.999990595134278
IR0000116	0	1.0	0.0	0.0015919243797617
IR0000117	1	0.8	0.2	0.999792315442661
IR0000118	1	0.9	0.1	0.999999999994457
IR0000119	0	0.5	0.5	0.0004587724017913
IR0000120	1	1.0	0.0	0.683064069562415
IR0000121	1	0.8	0.2	0.996639680042377
IR0000122	1	0.7	0.3	0.99961670698861
IR0000123	0	0.3	0.7	0.0038530527471848
IR0000124	1	0.6	0.4	0.919553160860879
IR0000125	0	0.6	0.4	0.0068358753422147
IR0000126	1	0.4	0.6	0.999852819405964
IR0000127	0	0.3	0.7	0.0206946809918556
IR0000128	1	0.3	0.7	0.99990771734192
IR0000129	0	0.7	0.3	0.0010719415227842
IR0000130	0	0.6	0.4	0.0576384799109869
IR0000131	0	0.7	0.3	0.0040146167609075
IR0000132	0	0.4	0.6	0.000216113621193
IR0000133	0	0.2	0.8	0.0002055719702801
IR0000134	0	0.9	0.1	0.327445091646358
IR0000135	0	0.4	0.6	0.22207317220867
IR0000136	1	0.7	0.3	0.998373318855678
IR0000137	1	0.9	0.1	0.935551289825738
IR0000138	0	0.4	0.6	0.234184738420466
IR0000139	1	0.6	0.4	0.999998922002595
IR0000140	0	0.8	0.2	0.783095764327988
IR0000141	1	0.2	0.8	0.996872678479343
IR0000142	0	0.9	0.1	0.0002668008131546
IR0000143	1	0.4	0.6	0.98112737427786
IR0000144	1	1.0	0.0	0.999999991418117
IR0000145	1	0.0	1.0	0.998387058512595
IR0000146	0	0.1	0.9	0.204782895041263
IR0000147	1	0.9	0.1	0.999999265077332
IR0000148	1	0.4	0.6	0.999929681619663
IR0000149	0	0.2	0.8	0.0043192782657529
IR0000150	1	0.2	0.8	0.0074330971678609
IR0000151	1	0.3	0.7	0.999998729565806
IR0000152	1	0.6	0.4	0.996931673621732
IR0000153	0	0.3	0.7	0.0039352661613686
IR0000154	0	0.0	1.0	0.0013039253086783
IR0000155	0	0.5	0.5	0.0141732993368953
IR0000156	0	0.7	0.3	8.14584352491425e-05
IR0000157	0	0.0	1.0	0.047807772728144
IR0000158	1	0.2	0.8	0.086456329679794
IR0000159	0	0.9	0.1	4.52762146614026e-05
IR0000160	1	0.4	0.6	0.999617864923505
IR0000161	0	0.7	0.3	0.0142764795591862
IR0000162	0	0.8	0.2	0.0163678513809226
IR0000163	0	0.5	0.5	0.0001270213068704
IR0000164	1	0.2	0.8	0.999998570586823
IR0000165	0	0.6	0.4	0.0010984403697205
IR0000166	0	0.1	0.9	0.0014141078567609
IR0000167	0	0.4	0.6	0.0019193174694868
IR0000168	0	0.3	0.7	0.0005169190535521
IR0000169	1	0.2	0.8	0.998245081029694
IR0000170	1	0.0	1.0	0.979158579505892
IR0000171	0	0.9	0.1	3.1223332196329e-07
IR0000172	1	0.5	0.5	0.0059865189336492
IR0000173	0	0.1	0.9	0.0001988108450606
IR0000174	1	0.2	0.8	0.996833826526298
IR0000175	0	0.9	0.1	0.0041049418087247
IR0000176	1	0.0	1.0	0.998837900644885
IR0000177	0	0.0	1.0	0.0026619296614823
IR0000178	1	0.8	0.2	0.999824941230788
IR0000179	1	0.7	0.3	0.999999976047669
IR0000180	0	0.0	1.0	0.0014189269989339
IR0000181	0	0.5	0.5	2.60824264698229e-05
IR0000182	1	0.4	0.6	0.99984064432438
IR0000183	0	1.0	0.0	0.0335927421873047
IR0000184	0	0.5	0.5	2.23856837465528e-05
IR0000185	1	0.0	1.0	0.347220154595466
IR0000186	1	0.9	0.1	0.997601360110649
IR0000187	0	0.3	0.7	0.0317838769478922
IR0000188	0	0.0	1.0	0.491048768861226
IR0000189	0	0.5	0.5	6.23174177344951e-05
IR0000190	1	0.2	0.8	0.999680197143499
IR0000191	1	0.9	0.1	0.99978614597563
IR0000192	1	0.9	0.1	0.999905404775436
IR0000193	1	0.6	0.4	0.0518109607469472
IR0000194	1	0.2	0.8	0.995306131812469
IR0000195	1	0.0	1.0	0.99942050165651
IR0000196	0	0.6	0.4	0.0851042132098981
IR0000197	0	0.7	0.3	0.0009660324150859
IR0000198	1	0.3	0.7	0.999999053085111
IR0000199	0	0.2	0.8	0.0012732961860273
IR0000200	0	0.6	0.4	0.0002681612993568
IR0000201	0	0.3	0.7	0.0003221186993865
IR0000202	1	0.0	1.0	0.991074967241849
IR0000203	1	0.4	0.6	0.997959970999592
IR0000204	0	1.0	0.0	2.23698509820407e-06
IR0000205	1	0.4	0.6	0.99704319451393
IR0000206	0	0.3	0.7	0.0006865683068832
IR0000207	1	0.3	0.7	0.999993803260469
IR0000208	0	1.0	0.0	0.540712920029788
IR0000209	1	0.3	0.7	0.0019892293471432
IR0000210	0	0.9	0.1	0.0769604808719277
IR0000211	1	0.2	0.8	0.0017585562516584
IR0000212	0	0.5	0.5	0.352083573790597
IR0000213	1	0.0	1.0	0.999934734266688
IR0000214	1	0.4	0.6	0.999792845094727
IR0000215	0	0.7	0.3	0.0430448419581883
IR0000216	0	0.2	0.8	0.0006612177616531
IR0000217	0	0.3	0.7	2.68236719709127e-06
IR0000218	0	1.0	0.0	0.0012144365257806
IR0000219	0	0.2	0.8	0.000676131805396
IR0000220	0	0.1	0.9	0.002639118789495
IR0000221	1	0.6	0.4	0.999999567152427
IR0000222	1	0.1	0.9	0.9988461502238
IR0000223	0	0.7	0.3	0.0715310490722922
IR0000224	1	0.9	0.1	0.999999966778882
IR0000225	0	0.7	0.3	0.0004355120755952
IR0000226	0	0.1	0.9	0.0009027467206445
IR0000227	0	0.6	0.4	0.0001217914394973
IR0000228	0	0.8	0.2	0.000936036682578
IR0000229	0	0.7	0.3	5.25528299688656e-05
IR0000230	0	0.4	0.6	0.0027218112997655
IR0000231	1	0.6	0.4	0.613134370098926
IR0000232	0	0.8	0.2	2.37235055754318e-05
IR0000233	1	1.0	0.0	0.997153123743958
IR0000234	0	0.0	1.0	0.263343574778762
IR0000235	0	0.8	0.2	0.0040518264234648
IR0000236	1	1.0	0.0	0.999945636797884
IR0000237	1	0.2	0.8	0.997969473406785
IR0000238	0	0.4	0.6	0.0025761678573848
IR0000239	0	1.0	0.0	0.999885194780813
IR0000240	1	0.0	1.0	0.997247088433136
IR0000241	0	0.7	0.3	0.991558776591822
IR0000242	0	1.0	0.0	0.576961590700888
IR0000243	1	0.5	0.5	0.74793691143411
IR0000244	0	0.1	0.9	0.0011621737911566
IR0000245	0	0.9	0.1	2.2663564933766e-05
IR0000246	0	1.0	0.0	0.0001597894571284
IR0000247	0	0.5	0.5	0.000206539758565
IR0000248	0	0.1	0.9	0.001458584075922
IR0000249	0	0.1	0.9	2.95663276144024e-05
IR0000250	1	0.4	0.6	0.999963078568069
IR0000251	0	0.8	0.2	2.19500772468255e-05
IR0000252	1	0.9	0.1	0.999998263593759
IR0000253	1	0.9	0.1	0.999999999631693
IR0000254	1	0.1	0.9	0.00020851741143
IR0000255	0	0.3	0.7	0.980754493927513
IR0000256	0	0.4	0.6	2.48760414691389e-06
IR0000257	0	0.6	0.4	0.0006254249849704
IR0000258	0	0.2	0.8	0.0030641050891347
IR0000259	0	1.0	0.0	0.279916417983769
IR0000260	0	1.0	0.0	0.0001455863033678
IR0000261	0	0.5	0.5	0.0110091130336722
IR0000262	0	0.1	0.9	0.0071044394961445
IR0000263	1	0.3	0.7	0.0038168265303162
IR0000264	0	0.2	0.8	0.0050858935625216
IR0000265	0	0.8	0.2	0.172900081191408
IR0000266	1	0.4	0.6	0.999340243581229
IR0000267	0	1.0	0.0	0.0150064024672279
IR0000268	1	1.0	0.0	0.999999992881195
IR0000269	0	1.0	0.0	0.546270165684075
IR0000270	0	0.8	0.2	0.0150232218594883
IR0000271	0	0.8	0.2	0.0002819644884435
IR0000272	1	0.0	1.0	0.0022091969444397
IR0000273	0	0.1	0.9	0.0006512270241308
IR0000274	1	0.6	0.4	0.9999662863757
IR0000275	0	0.6	0.4	1.03271527024291e-05
IR0000276	0	0.4	0.6	0.0001883603387911
IR0000277	0	0.4	0.6	0.0004205325327334
IR0000278	1	0.2	0.8	0.645315895807476
IR0000279	1	1.0	0.0	0.999999978327443
IR0000280	0	1.0	0.0	0.716881249532579
IR0000281	0	0.9	0.1	0.0404724201597023
IR0000282	1	0.9	0.1	0.999999700105597
IR0000283	0	0.3	0.7	0.0009865293266667
IR0000284	0	0.6	0.4	7.3380260256432e-05
IR0000285	0	0.5	0.5	2.02454044080855e-08
IR0000286	0	0.0	1.0	0.0013681437961532
IR0000287	1	0.2	0.8	0.995090867320658
IR0000288	0	0.9	0.1	0.632637570489653
IR0000289	1	0.8	0.2	0.999912956911306
IR0000290	1	0.3	0.7	0.997889812985325
IR0000291	1	0.6	0.4	0.999684068636245
IR0000292	0	0.4	0.6	0.0001573473372764
IR0000293	0	0.2	0.8	0.000732673009771
IR0000294	1	1.0	0.0	0.999999999963838
IR0000295	0	0.3	0.7	0.0089862706846369
IR0000296	0	0.3	0.7	0.986525783291976
IR0000297	1	0.9	0.1	0.900194006543063
IR0000298	0	0.2	0.8	0.0048139371052385
IR0000299	0	0.3	0.7	0.0145806778218685
IR0000300	0	0.1	0.9	0.0002037703965349
IR0000301	1	0.1	0.9	0.999938018349697
IR0000302	1	0.3	0.7	0.999986744159135
IR0000303	0	0.7	0.3	0.005711253654394
IR0000304	0	0.0	1.0	4.98471262561017e-05
IR0000305	0	0.7	0.3	0.0028599196041338
IR0000306	0	0.5	0.5	0.0532442414984544
IR0000307	0	0.8	0.2	2.82475903445433e-08
IR0000308	1	0.6	0.4	0.999573496994431
IR0000309	0	0.9	0.1	0.0034275850069251
IR0000310	0	1.0	0.0	6.96216336770079e-07
IR0000311	0	0.5	0.5	1.50310920382086e-06
IR0000312	0	0.0	1.0	0.0945607717132879
IR0000313	1	0.9	0.1	0.999999750347972
IR0000314	0	0.4	0.6	0.0001406253989441
IR0000315	0	0.8	0.2	0.0003968454154724
IR0000316	1	0.1	0.9	0.999425023771402
IR0000317	1	0.8	0.2	0.501181419044025
IR0000318	0	0.4	0.6	0.0115279648278487
IR0000319	0	0.3	0.7	0.0032561751402806
IR0000320	1	0.0	1.0	0.999362480900522
IR0000321	1	0.2	0.8	0.998507077754766
IR0000322	1	0.3	0.7	0.958740897524668
IR0000323	1	0.0	1.0	0.345937767267349
IR0000324	0	1.0	0.0	0.952089734647902
IR0000325	1	0.1	0.9	0.999904740970883
IR0000326	1	0.3	0.7	0.998482933320235
IR0000327	1	0.4	0.6	0.999927116644405
IR0000328	0	0.2	0.8	0.242694856941217
IR0000329	0	0.0	1.0	0.0004918043600808
IR0000330	0	0.8	0.2	0.0923604862353544
IR0000331	0	0.8	0.2	0.0060809237096388
IR0000332	0	0.7	0.3	0.0023032351861495
IR0000333	0	0.7	0.3	0.25154213394407
IR0000334	0	0.6	0.4	1.43370685808166e-05
IR0000335	1	0.1	0.9	0.974905097414379
IR0000336	1	0.0	1.0	0.995358213482114
IR0000337	0	1.0	0.0	0.0006747159680706
IR0000338	0	0.9	0.1	3.16405656102269e-06
IR0000339	0	0.7	0.3	0.562096769313353
IR0000340	0	0.4	0.6	0.177975089115966
IR0000341	1	0.0	1.0	0.989821799576548
IR0000342	0	0.6	0.4	0.0458183872262078
IR0000343	1	1.0	0.0	0.999999979703259
IR0000344	0	0.0	1.0	0.929456889893538
IR0000345	0	0.7	0.3	5.30508802986715e-05
IR0000346	1	0.6	0.4	0.97464909553863
IR0000347	1	0.4	0.6	0.999999908731111
IR0000348	0	0.2	0.8	0.0020933874288311
IR0000349	0	1.0	0.0	2.06849387143573e-07
IR0000350	0	1.0	0.0	0.0036645739271629
IR0000351	0	0.8	0.2	9.22079296422452e-06
IR0000352	0	1.0	0.0	0.0010240220220469
IR0000353	1	0.2	0.8	0.99913142618842
IR0000354	0	0.3	0.7	0.0014446522217943
IR0000355	0	0.2	0.8	0.0031306029390857
IR0000356	1	0.7	0.3	0.999999943478778
IR0000357	1	0.1	0.9	0.999975812772842
IR0000358	0	0.8	0.2	0.000244083938306
IR0000359	0	0.1	0.9	0.99325393504358
IR0000360	1	0.7	0.3	0.999993575357095
IR0000361	1	0.2	0.8	0.0649821897966123
IR0000362	0	0.6	0.4	6.80846886508596e-07
IR0000363	1	0.4	0.6	0.999504084731871
IR0000364	1	0.2	0.8	0.999290119354444
IR0000365	1	0.3	0.7	0.998982461694981
IR0000366	0	0.9	0.1	0.479241055314291
IR0000367	1	0.6	0.4	0.99999802159671
IR0000368	1	0.1	0.9	0.997380461940842
IR0000369	1	0.7	0.3	0.9999991961989
IR0000370	1	0.5	0.5	0.999679724359441
IR0000371	1	1.0	0.0	0.999999986191625
IR0000372	0	1.0	0.0	0.846784719551207
IR0000373	1	0.1	0.9	0.000169394206482
IR0000374	0	0.9	0.1	0.513304645447055
IR0000375	1	0.3	0.7	0.999694506779298
IR0000376	0	0.1	0.9	0.784411649999367
IR0000377	0	0.3	0.7	0.557334460124659
IR0000378	0	0.4	0.6	0.001219358896961
IR0000379	0	0.3	0.7	0.295742054195014
IR0000380	0	0.0	1.0	0.0023350865223447
IR0000381	0	0.5	0.5	0.281102891972283
IR0000382	0	0.3	0.7	0.0004397739407946
IR0000383	1	0.1	0.9	0.999509292276464
IR0000384	0	0.0	1.0	0.0005248833185527
IR0000385	0	0.7	0.3	0.0094658677202686
IR0000386	1	0.6	0.4	0.998899284910537
IR0000387	1	0.4	0.6	0.999958966037692
IR0000388	0	0.6	0.4	0.0262521118646063
IR0000389	0	0.9	0.1	0.0001214859810374
IR0000390	0	0.9	0.1	0.222116101339283
IR0000391	0	0.9	0.1	0.0047752139498158
IR0000392	0	0.3	0.7	0.0028361320697816
IR0000393	0	0.4	0.6	4.48982295786974e-05
IR0000394	0	0.9	0.1	0.000408770046157
IR0000395	0	0.7	0.3	0.230781494487138
IR0000396	0	0.6	0.4	0.0026599004541338
IR0000397	0	0.1	0.9	0.0095125407972326
IR0000398	0	0.7	0.3	0.26640209332105
IR0000399	0	1.0	0.0	0.918229296033212
IR0000400	0	0.7	0.3	1.56509879979638e-05
IR0000401	0	0.3	0.7	0.001026833652242
IR0000402	0	0.9	0.1	6.96306517599076e-06
IR0000403	1	0.0	1.0	0.999994442650744
IR0000404	0	0.6	0.4	0.0003938740054896
IR0000405	0	0.1	0.9	0.0006947684058889
IR0000406	0	1.0	0.0	0.102556378463892
IR0000407	0	0.8	0.2	0.945008400569405
IR0000408	0	0.3	0.7	0.0008740878908604
IR0000409	1	0.1	0.9	0.0013714139731178
IR0000410	1	0.7	0.3	0.986342149089089
IR0000411	0	0.7	0.3	1.61764136117241e-05
IR0000412	1	1.0	0.0	0.999999999979205
IR0000413	1	0.4	0.6	0.999955828437562
IR0000414	0	0.0	1.0	0.0008842239535228
IR0000415	0	1.0	0.0	0.142596582254085
IR0000416	0	0.8	0.2	0.0367681314956999
IR0000417	1	0.1	0.9	0.996538386257201
IR0000418	1	0.1	0.9	0.998723705031357
IR0000419	0	0.4	0.6	6.76492374259244e-06
IR0000420	1	0.8	0.2	0.999936546928006
IR0000421	0	0.4	0.6	0.0028821238757058
IR0000422	0	0.8	0.2	8.53489899034073e-05
IR0000423	0	0.9	0.1	0.139669626012921
IR0000424	0	0.7	0.3	0.0026488425316166
IR0000425	0	0.5	0.5	0.0056726453449376
IR0000426	0	0.3	0.7	6.16919687045997e-06
IR0000427	1	0.2	0.8	0.999907309450012
IR0000428	1	0.0	1.0	0.0019427176622236
IR0000429	0	0.4	0.6	1.71843802207333e-05
IR0000430	1	0.2	0.8	0.998417731107097
IR0000431	1	0.4	0.6	0.036312392977374
IR0000432	1	0.1	0.9	0.999877805195106
IR0000433	0	0.9	0.1	0.428412951563042
IR0000434	0	0.6	0.4	0.0001077990625371
IR0000435	0	0.4	0.6	0.0002421881432633
IR0000436	1	0.9	0.1	0.999761653418733
IR0000437	0	0.3	0.7	9.58477607145093e-05
IR0000438	0	0.7	0.3	0.0004101344084354
IR0000439	0	0.6	0.4	0.143243115351542
IR0000440	1	0.6	0.4	0.999903064824304
IR0000441	1	0.0	1.0	0.995204095572127
IR0000442	0	0.3	0.7	3.7963927268238e-05
IR0000443	1	0.5	0.5	0.999627330605591
IR0000444	1	0.0	1.0	0.998611043914554
IR0000445	0	0.1	0.9	0.0005215770747277
IR0000446	1	0.3	0.7	0.999961503040369
IR0000447	0	0.2	0.8	0.0035256379136153
IR0000448	1	0.1	0.9	0.862944345042263
IR0000449	0	0.2	0.8	0.0011114556104958
IR0000450	1	1.0	0.0	0.999994805393565
IR0000451	1	0.3	0.7	0.985882449200423
IR0000452	1	0.9	0.1	0.882883429286519
IR0000453	0	0.8	0.2	0.69403885191598
IR0000454	1	0.3	0.7	0.808877979159057
IR0000455	0	0.3	0.7	6.58634836312434e-05
IR0000456	1	0.6	0.4	0.996945945457366
IR0000457	0	0.1	0.9	0.0025818529177442
IR0000458	1	0.6	0.4	0.999958267403714
IR0000459	1	0.9	0.1	0.889691841065708
IR0000460	1	0.4	0.6	0.986467113465586
IR0000461	0	0.5	0.5	0.193503551316953
IR0000462	1	0.7	0.3	0.999591686995335
IR0000463	0	0.1	0.9	0.0123457211361646
IR0000464	1	0.8	0.2	0.999994637482683
IR0000465	0	0.4	0.6	0.0007014846785095
IR0000466	0	0.2	0.8	0.0031400021507685
IR0000467	1	0.5	0.5	0.998386559128022
IR0000468	0	0.1	0.9	0.0008186849657854
IR0000469	1	0.3	0.7	0.999688414759195
IR0000470	1	0.7	0.3	0.999869145589494
IR0000471	0	0.4	0.6	0.0083154080048298
IR0000472	1	0.8	0.2	0.999851019545198
IR0000473	1	0.6	0.4	0.954355929935833
IR0000474	0	0.0	1.0	0.00093554580949
IR0000475	0	0.2	0.8	8.95618416053644e-07
IR0000476	1	0.6	0.4	0.999213058200944
IR0000477	1	0.1	0.9	0.999154102840086
IR0000478	1	0.5	0.5	0.999985593046613
IR0000479	0	0.5	0.5	0.0087207160564591
IR0000480	1	0.2	0.8	0.999590247966882
IR0000481	0	0.6	0.4	0.03226540531125
IR0000482	1	0.8	0.2	0.999997404633726
IR0000483	0	0.3	0.7	0.0012408356920566
IR0000484	1	0.8	0.2	0.0039533293914243
IR0000485	0	0.5	0.5	0.0002989804830072
IR0000486	1	0.0	1.0	0.987278842980926
IR0000487	0	0.3	0.7	0.042937090225099
IR0000488	0	0.6	0.4	0.0001678239581022
IR0000489	0	0.9	0.1	0.0004288464206631
IR0000490	0	0.5	0.5	0.0342761882444543
IR0000491	1	0.8	0.2	0.999949073408914
IR0000492	0	1.0	0.0	0.0011100992914429
IR0000493	1	0.5	0.5	0.979825409481872
IR0000494	0	0.4	0.6	0.0079014348293215
IR0000495	0	1.0	0.0	0.3403976330284
IR0000496	1	0.9	0.1	0.691925563298939
IR0000497	0	0.4	0.6	8.69747247919587e-05
IR0000498	0	0.0	1.0	0.0006472205822964
IR0000499	1	0.2	0.8	0.998697698565269
IR0000500	0	0.8	0.2	2.31855349775206e-05
IR0000501	1	0.6	0.4	0.999882000871042
IR0000502	0	0.0	1.0	0.0062276665486822
IR0000503	0	0.2	0.8	6.36049509609361e-06
IR0000504	1	0.7	0.3	0.999988249823489
IR0000505	0	0.4	0.6	0.023406086544416
IR0000506	1	0.2	0.8	0.998108296705078
IR0000507	0	0.1	0.9	0.0022629632417518
IR0000508	1	0.8	0.2	0.999900516872382
IR0000509	1	0.9	0.1	0.999999901336853
IR0000510	0	1.0	0.0	0.358068406057743
IR0000511	0	0.0	1.0	0.179969670881373
IR0000512	0	0.3	0.7	0.0001443402029841
IR0000513	0	0.9	0.1	1.78769248864333e-09
IR0000514	0	0.0	1.0	0.129852522967236
IR0000515	1	0.2	0.8	0.998850511441192
IR0000516	1	0.0	1.0	0.999990752824762
IR0000517	0	0.3	0.7	0.0125665632855554
IR0000518	0	0.4	0.6	0.642940951509918
IR0000519	0	0.8	0.2	1.18646194675393e-05
IR0000520	1	0.6	0.4	0.999974817125237
IR0000521	1	0.1	0.9	0.968695789542145
IR0000522	0	0.8	0.2	0.834980040733781
IR0000523	1	0.8	0.2	0.0084689854494975
IR0000524	0	1.0	0.0	0.0303942205234675
IR0000525	0	0.1	0.9	0.0001594720322117
IR0000526	1	0.1	0.9	0.98303152606614
IR0000527	1	0.9	0.1	0.999378972856353
IR0000528	1	1.0	0.0	0.999999942422908
IR0000529	0	0.9	0.1	0.0583074832180637
IR0000530	1	1.0	0.0	0.999782427644986
IR0000531	1	0.9	0.1	0.999984715718486
IR0000532	0	0.4	0.6	0.0057891022526141
IR0000533	0	0.5	0.5	0.0020483892725356
IR0000534	0	0.3	0.7	0.0006151552377646
IR0000535	1	0.1	0.9	0.997950477135631
IR0000536	0	0.4	0.6	0.0006945105846606
IR0000537	1	0.3	0.7	0.99845049904356
IR0000538	1	0.4	0.6	0.999999037505383
IR0000539	1	0.4	0.6	0.999961270081716
IR0000540	1	0.4	0.6	0.999977296156676
IR0000541	0	0.5	0.5	0.0005800223293277
IR0000542	0	0.7	0.3	0.871737604175461
IR0000543	1	0.2	0.8	0.999990729441756
IR0000544	0	1.0	0.0	0.418823022226377
IR0000545	1	0.1	0.9	0.464965750890068
IR0000546	0	0.0	1.0	0.0020600518688181
IR0000547	1	0.8	0.2	0.24539404140395
IR0000548	0	0.7	0.3	0.995491430576011
IR0000549	0	0.3	0.7	0.0147552316858022
IR0000550	0	0.7	0.3	0.171912824533643
IR0000551	0	0.7	0.3	0.128290256601032
IR0000552	0	0.3	0.7	0.0090605225629757
IR0000553	1	0.3	0.7	0.999959798740008
IR0000554	0	0.4	0.6	0.0038051018730154
IR0000555	0	0.6	0.4	0.0180096235616262
IR0000556	0	0.9	0.1	0.0277551364017771
IR0000557	0	0.8	0.2	0.0003296413782145
IR0000558	0	0.1	0.9	0.0068970553867739
IR0000559	0	0.7	0.3	0.0001150813475154
IR0000560	1	0.1	0.9	0.997005806336561
IR0000561	1	0.5	0.5	0.999998440591583
IR0000562	1	0.6	0.4	0.761005158043599
IR0000563	1	0.6	0.4	0.999308591438038
IR0000564	1	0.2	0.8	0.0089006270200358
IR0000565	0	0.6	0.4	0.696743135241735
IR0000566	0	0.5	0.5	0.0367966543989741
IR0000567	1	1.0	0.0	0.99999922609118
IR0000568	1	1.0	0.0	0.999979112187186
IR0000569	0	1.0	0.0	0.0647435674412256
IR0000570	0	0.8	0.2	0.42156062454495
IR0000571	0	0.3	0.7	0.992103470092634
IR0000572	0	0.3	0.7	0.997559663653827
IR0000573	1	0.4	0.6	0.996284850994609
IR0000574	1	1.0	0.0	0.999949917488555
IR0000575	1	0.0	1.0	0.963128256518229
IR0000576	0	0.0	1.0	2.00549077887432e-05
IR0000577	1	0.8	0.2	0.999999965569474
IR0000578	1	1.0	0.0	0.999999002669271
IR0000579	0	0.2	0.8	0.000156935942147
IR0000580	0	1.0	0.0	0.147352404422472
IR0000581	0	0.3	0.7	0.0005143737317299
IR0000582	1	0.1	0.9	0.999995791711821
IR0000583	0	0.5	0.5	0.0999956453005744
IR0000584	0	1.0	0.0	0.0016269716158882
IR0000585	0	0.6	0.4	4.25433607902952e-06
IR0000586	0	0.0	1.0	0.787198405847775
IR0000587	0	0.0	1.0	0.0266076951861098
IR0000588	0	0.5	0.5	0.0003480373298166
IR0000589	0	0.6	0.4	0.0002948613202078
IR0000590	1	0.8	0.2	0.208101706954671
IR0000591	0	0.7	0.3	0.0004636864103673
IR0000592	0	0.8	0.2	0.469851850350891
IR0000593	1	1.0	0.0	0.999999969809304
IR0000594	0	0.4	0.6	0.125630474969863
IR0000595	0	1.0	0.0	0.022198056451531
IR0000596	0	0.8	0.2	0.0104450779976565
IR0000597	1	0.6	0.4	0.99851998832608
IR0000598	0	0.7	0.3	0.0011588788522986
IR0000599	1	0.6	0.4	0.999691285631489
IR0000600	0	0.9	0.1	0.0032558960891799
IR0000601	0	0.0	1.0	0.0697304685773143
IR0000602	0	0.3	0.7	0.0007522836282124
IR0000603	1	0.3	0.7	0.409248074920338
IR0000604	0	0.5	0.5	0.0138591551979562
IR0000605	0	0.9	0.1	7.11656000525555e-07
IR0000606	0	0.3	0.7	0.0001427322087748
IR0000607	1	0.4	0.6	0.999162191270667
IR0000608	1	0.3	0.7	0.999899357206892
IR0000609	0	0.3	0.7	8.30323941801837e-05
IR0000610	0	0.5	0.5	0.0006033565906814
IR0000611	0	0.8	0.2	2.62686317856207e-05
IR0000612	1	0.3	0.7	0.999099711070353
IR0000613	1	0.8	0.2	0.99999994023697
IR0000614	0	0.9	0.1	3.3725983511305e-07
IR0000615	1	0.4	0.6	0.99999777247973
IR0000616	0	0.2	0.8	6.9183477712721e-05
IR0000617	1	0.5	0.5	0.999985079470645
IR0000618	1	1.0	0.0	0.999999822622779
IR0000619	1	0.9	0.1	0.999908634535289
IR0000620	1	0.7	0.3	0.999996271503384
IR0000621	0	0.8	0.2	0.0063833881756255
IR0000622	0	0.3	0.7	0.110681635066292
IR0000623	0	0.3	0.7	0.436366620175136
IR0000624	0	0.1	0.9	0.116339876612148
IR0000625	0	0.3	0.7	0.396735467924724
IR0000626	0	0.7	0.3	0.0024222866043797
IR0000627	0	0.3	0.7	0.0125662101992716
IR0000628	0	0.3	0.7	6.60485577796958e-06
IR0000629	0	0.4	0.6	0.0049871188775068
IR0000630	0	0.0	1.0	2.65599286244017e-05
IR0000631	0	0.3	0.7	0.0049942307037726
IR0000632	0	0.8	0.2	0.0007787408197392
IR0000633	0	1.0	0.0	0.0289564820776848
IR0000634	0	0.2	0.8	0.003230480115446
IR0000635	0	0.2	0.8	0.0029989615370729
IR0000636	0	0.8	0.2	0.41429491032562
IR0000637	0	0.6	0.4	0.0793628429388213
IR0000638	0	0.5	0.5	0.0029653144194985
IR0000639	0	0.7	0.3	0.0011364064528747
IR0000640	1	1.0	0.0	0.999999715018903
IR0000641	0	0.2	0.8	0.0002226746427077
IR0000642	1	0.2	0.8	0.951809854149772
IR0000643	1	0.9	0.1	0.754337499403403
IR0000644	1	0.0	1.0	0.0010565952411506
IR0000645	0	0.3	0.7	4.6151122766704e-07
IR0000646	0	0.7	0.3	0.620405733897249
IR0000647	1	1.0	0.0	0.999969864739774
IR0000648	0	1.0	0.0	1.45593732887199e-05
IR0000649	0	0.8	0.2	0.549678385201045
IR0000650	1	0.0	1.0	0.992223445776443
IR0000651	0	0.1	0.9	0.0002101468869749
IR0000652	0	0.9	0.1	0.0123723938008616
IR0000653	0	0.2	0.8	0.0158654483122732
IR0000654	1	0.2	0.8	0.998691487710297
IR0000655	0	0.6	0.4	0.0819886302908499
IR0000656	0	0.3	0.7	0.0022263401393112
IR0000657	1	0.0	1.0	0.990821758574476
IR0000658	0	0.3	0.7	0.00644284958293
IR0000659	1	1.0	0.0	0.999844189467275
IR0000660	1	1.0	0.0	0.999999901645063
IR0000661	0	0.1	0.9	3.50711678744086e-06
IR0000662	1	0.1	0.9	0.969429218798996
IR0000663	1	0.2	0.8	0.999948389457066
IR0000664	0	0.0	1.0	0.0004608673331156
IR0000665	1	0.9	0.1	0.99956423818867
IR0000666	0	0.7	0.3	0.0866557365705904
IR0000667	0	1.0	0.0	9.48387557937081e-08
IR0000668	0	0.7	0.3	0.42686866881162
IR0000669	0	0.0	1.0	1.2809510946904e-05
IR0000670	0	0.4	0.6	0.0060817848332304
IR0000671	1	0.6	0.4	0.999569472971689
IR0000672	1	0.6	0.4	0.983019405240018
IR0000673	1	0.3	0.7	0.935447551045457
IR0000674	1	0.9	0.1	0.775349716109776
IR0000675	1	0.9	0.1	0.999999509994576
IR0000676	1	1.0	0.0	0.119402638327594
IR0000677	1	0.1	0.9	0.999001933084515
IR0000678	0	1.0	0.0	0.0907619785669243
IR0000679	0	1.0	0.0	0.0007567091475498
IR0000680	1	0.9	0.1	0.999761275459804
IR0000681	1	0.0	1.0	0.807112723771935
IR0000682	1	0.8	0.2	0.999999777637379
IR0000683	1	1.0	0.0	0.999999999930735
IR0000684	1	0.9	0.1	0.999897713057742
IR0000685	1	0.2	0.8	0.896983293758103
IR0000686	1	0.8	0.2	0.999758395039421
IR0000687	0	0.4	0.6	0.0063223248648758
IR0000688	1	0.1	0.9	0.999853054803995
IR0000689	1	0.8	0.2	0.804563965919436
IR0000690	0	0.8	0.2	1.60493938712047e-06
IR0000691	0	0.9	0.1	0.0783892447029666
IR0000692	0	0.3	0.7	0.0034773509679961
IR0000693	1	0.0	1.0	0.98991044680407
IR0000694	0	0.4	0.6	0.0081079174155226
IR0000695	1	0.3	0.7	0.998204774704183
IR0000696	1	0.2	0.8	0.999590898738019
IR0000697	0	0.2	0.8	0.040988412082944
IR0000698	1	0.3	0.7	0.999783358439238
IR0000699	0	0.1	0.9	2.93473571792055e-06
IR0000700	1	0.3	0.7	0.999596909887956
IR0000701	0	0.7	0.3	3.36468042262967e-05
IR0000702	0	0.1	0.9	0.0970378593863732
IR0000703	0	0.9	0.1	3.0739773201278e-07
IR0000704	0	0.5	0.5	0.963966218780067
IR0000705	1	0.5	0.5	0.978598712490092
IR0000706	1	0.5	0.5	0.981814768968138
IR0000707	0	0.0	1.0	0.0056213369629497
IR0000708	1	0.7	0.3	0.999456118890696
IR0000709	1	0.6	0.4	0.999965902999511
IR0000710	0	0.6	0.4	0.224525558360364
IR0000711	1	0.5	0.5	0.999137194235136
IR0000712	0	0.7	0.3	0.0002795707572594
IR0000713	1	0.0	1.0	0.996329761038285
IR0000714	1	0.0	1.0	0.97584659321675
IR0000715	0	0.4	0.6	0.0140880076808523
IR0000716	0	0.4	0.6	0.0007199332291322
IR0000717	1	0.8	0.2	0.999997400363219
IR0000718	1	1.0	0.0	0.975363657659526
IR0000719	1	0.1	0.9	0.990481627481639
IR0000720	1	0.5	0.5	0.999868948327417
IR0000721	0	0.3	0.7	0.0007148583911585
IR0000722	1	0.1	0.9	0.141747844584865
IR0000723	1	0.6	0.4	0.990175528622313
IR0000724	0	0.9	0.1	3.24351803848582e-05
IR0000725	1	0.9	0.1	0.999986535545727
IR0000726	0	0.5	0.5	0.002654863442823
IR0000727	0	0.5	0.5	4.84589026602584e-05
IR0000728	0	0.6	0.4	0.0296619612587999
IR0000729	1	0.4	0.6	0.99914006729631
IR0000730	0	0.8	0.2	0.215019868873054
IR0000731	0	0.5	0.5	0.0610518585261368
IR0000732	0	1.0	0.0	0.0225277108061197
IR0000733	1	0.4	0.6	0.999973353842114
IR0000734	0	0.3	0.7	0.0019557582959147
IR0000735	0	1.0	0.0	2.73154700346439e-08
IR0000736	0	0.1	0.9	0.0002455148202428
IR0000737	1	0.0	1.0	0.996788619395985
IR0000738	1	0.9	0.1	0.999999712283816
IR0000739	1	0.3	0.7	0.906620013477412
IR0000740	1	0.7	0.3	0.999976930648393
IR0000741	1	0.2	0.8	0.999938272369071
IR0000742	1	0.2	0.8	0.999055496838481
IR0000743	0	0.2	0.8	0.998425986004715
IR0000744	0	0.3	0.7	0.0747421500847207
IR0000745	0	0.1	0.9	0.0004382108683239
IR0000746	1	0.4	0.6	0.999995745292262
IR0000747	1	0.5	0.5	0.999999984845679
IR0000748	0	1.0	0.0	0.0007886387106987
IR0000749	0	0.8	0.2	0.929786590147826
IR0000750	0	0.0	1.0	0.0007056276159428
IR0000751	0	0.5	0.5	2.75050274225465e-05
IR0000752	1	0.4	0.6	0.999936059086065
IR0000753	1	0.6	0.4	0.998926512896349
IR0000754	1	0.0	1.0	0.959598094153
IR0000755	1	0.1	0.9	0.999251352292141
IR0000756	0	0.2	0.8	0.0023037887769147
IR0000757	0	1.0	0.0	3.25856390636107e-05
IR0000758	0	0.6	0.4	0.0230484600283487
IR0000759	0	0.4	0.6	0.0028390443107907
IR0000760	0	0.6	0.4	0.292596475670284
IR0000761	0	0.8	0.2	0.0040621602453404
IR0000762	1	0.4	0.6	0.999996727599814
IR0000763	1	0.0	1.0	0.998727248175565
IR0000764	0	0.9	0.1	0.0786588335709117
IR0000765	0	0.5	0.5	5.60469483590822e-07
IR0000766	0	0.4	0.6	0.0002575105452002
IR0000767	1	0.9	0.1	0.999999670825441
IR0000768	1	0.7	0.3	0.999997982886543
IR0000769	1	0.4	0.6	0.998877878404427
IR0000770	1	0.9	0.1	0.999999999682299
IR0000771	0	0.9	0.1	2.72785830123946e-08
IR0000772	1	0.5	0.5	0.998819586285627
IR0000773	0	0.9	0.1	0.275092432415875
IR0000774	0	0.6	0.4	0.390326078676418
IR0000775	1	0.8	0.2	0.999999031028586
IR0000776	0	0.2	0.8	0.0035413163407066
IR0000777	1	0.8	0.2	0.99996760422262
IR0000778	1	0.5	0.5	0.999042174288371
IR0000779	0	0.8	0.2	0.0527051598379242
IR0000780	0	0.1	0.9	0.001722323328522
IR0000781	0	0.8	0.2	9.68901884747145e-05
IR0000782	0	0.5	0.5	0.0022714977962048
IR0000783	1	0.6	0.4	0.933655835901757
IR0000784	0	0.4	0.6	9.16597118662888e-05
IR0000785	0	0.5	0.5	0.0085783797100219
IR0000786	0	0.3	0.7	0.078496348315703
IR0000787	0	0.5	0.5	0.916619987739976
IR0000788	0	0.7	0.3	0.342200248801439
IR0000789	0	0.4	0.6	0.0005590174675107
IR0000790	1	0.8	0.2	0.99983680579045
IR0000791	0	0.2	0.8	0.0535298755283425
IR0000792	1	0.1	0.9	0.859421232890635
IR0000793	0	0.4	0.6	0.0004599348980502
IR0000794	0	0.2	0.8	0.0025942811522712
IR0000795	0	0.0	1.0	7.30440932659745e-07
IR0000796	1	0.3	0.7	0.970563652026016
IR0000797	1	0.6	0.4	0.999805239540746
IR0000798	0	0.0	1.0	0.0120031030314792
IR0000799	1	0.1	0.9	0.996117010846353
IR0000800	0	0.2	0.8	0.0018100680363343
IR0000801	0	0.2	0.8	2.61051265627688e-05
IR0000802	1	0.4	0.6	0.99901191206636
IR0000803	0	0.9	0.1	0.0003045692689196
IR0000804	0	0.8	0.2	0.0004177819912939
IR0000805	0	0.9	0.1	2.96170689624697e-05
IR0000806	0	0.6	0.4	0.0004160685607614
IR0000807	0	0.2	0.8	1.07399780716927e-05
IR0000808	0	0.5	0.5	0.0024750303789502
IR0000809	1	0.8	0.2	0.998713574179897
IR0000810	0	1.0	0.0	3.55684032327832e-06
IR0000811	1	0.6	0.4	0.946843676095575
IR0000812	0	0.7	0.3	0.498840265579772
IR0000813	0	0.5	0.5	0.0182278364808681
IR0000814	0	0.4	0.6	0.0193601742863782
IR0000815	0	0.8	0.2	0.0001989598755023
IR0000816	0	0.3	0.7	1.76736294334716e-05
IR0000817	0	1.0	0.0	3.93894808658354e-08
IR0000818	0	1.0	0.0	0.0048573029774776
IR0000819	1	0.7	0.3	0.999999776756384
IR0000820	0	0.1	0.9	2.45084741688614e-05
IR0000821	1	0.7	0.3	0.965851120321282
IR0000822	1	1.0	0.0	0.999999686829139
IR0000823	0	1.0	0.0	0.177345704193748
IR0000824	0	0.0	1.0	0.0432179098287403
IR0000825	0	0.9	0.1	0.018869160080273
IR0000826	1	0.1	0.9	0.999901387028463
IR0000827	0	0.7	0.3	0.0360328331845316
IR0000828	0	0.5	0.5	2.36187666046664e-08
IR0000829	0	0.8	0.2	0.0212679528621041
IR0000830	1	0.1	0.9	0.999687396789927
IR0000831	0	0.9	0.1	4.56977166511438e-07
IR0000832	1	0.1	0.9	0.998805044037201
IR0000833	1	0.6	0.4	0.0852676974766276
IR0000834	1	0.5	0.5	0.999982644181218
IR0000835	0	0.9	0.1	0.0021012346545792
IR0000836	1	0.2	0.8	0.996718483545629
IR0000837	0	1.0	0.0	0.0301277116586658
IR0000838	0	1.0	0.0	9.2099869189725e-07
IR0000839	0	0.4	0.6	0.0132065101407274
IR0000840	0	0.0	1.0	0.0654024657738064
IR0000841	0	0.5	0.5	1.9502604262978e-05
IR0000842	1	0.3	0.7	0.999997762311565
IR0000843	1	0.0	1.0	0.996541845613591
IR0000844	1	0.9	0.1	0.999709169645616
IR0000845	0	0.6	0.4	0.895904939491253
IR0000846	0	0.3	0.7	0.0083711022966419
IR0000847	0	0.9	0.1	0.534899368128285
IR0000848	0	0.6	0.4	0.948075756966394
IR0000849	1	0.5	0.5	0.993239793380774
IR0000850	0	0.0	1.0	0.0029211045067921
IR0000851	1	0.0	1.0	0.992733626895065
IR0000852	0	0.2	0.8	0.991068575475889
IR0000853	0	0.4	0.6	0.0008998532570754
IR0000854	0	0.5	0.5	0.0082692962869253
IR0000855	1	0.6	0.4	0.99971158443618
IR0000856	0	0.8	0.2	0.0005562046245906
IR0000857	0	0.1	0.9	0.0084394802392627
IR0000858	0	0.9	0.1	0.0024289161718928
IR0000859	0	0.5	0.5	7.05473129439902e-05
IR0000860	0	0.7	0.3	6.65815643965707e-08
IR0000861	0	0.3	0.7	0.0003364795641109
IR0000862	1	0.2	0.8	0.997591965381948
IR0000863	0	0.1	0.9	0.99877019596185
IR0000864	0	0.0	1.0	0.0072612222480292
IR0000865	0	0.4	0.6	0.0240075922934751
IR0000866	1	1.0	0.0	0.999991914745483
IR0000867	1	0.0	1.0	0.0007538203509783
IR0000868	0	0.9	0.1	0.50209769493426
IR0000869	1	0.1	0.9	0.999727897645564
IR0000870	1	0.8	0.2	0.999999999807259
IR0000871	1	0.0	1.0	0.986917282735099
IR0000872	1	0.2	0.8	0.999928404995753
IR0000873	0	0.1	0.9	0.0064250885175829
IR0000874	0	0.9	0.1	0.246952281141718
IR0000875	0	0.8	0.2	0.028680095665486
IR0000876	1	0.9	0.1	0.999794232035766
IR0000877	1	0.8	0.2	0.999999999967849
IR0000878	1	0.1	0.9	0.199090629268863
IR0000879	0	1.0	0.0	0.187776605658833
IR0000880	1	0.2	0.8	0.987115571787284
IR0000881	1	0.8	0.2	0.999998087859812
IR0000882	1	0.8	0.2	0.999999414036276
IR0000883	0	0.8	0.2	0.0227471152530821
IR0000884	1	0.5	0.5	0.999960042889951
IR0000885	0	0.3	0.7	0.0333604272660571
IR0000886	0	0.7	0.3	3.60411623842646e-06
IR0000887	0	0.5	0.5	1.49554867072682e-05
IR0000888	0	0.4	0.6	0.0011019466652587
IR0000889	0	0.3	0.7	0.0040754001421533
IR0000890	0	0.3	0.7	0.0009564111524764
IR0000891	0	1.0	0.0	0.0003116978569907
IR0000892	0	0.7	0.3	0.0015491197526577
IR0000893	1	1.0	0.0	0.99999336192561
IR0000894	0	0.5	0.5	0.863757257801381
IR0000895	0	1.0	0.0	0.837266027834872
IR0000896	1	0.2	0.8	0.998716871587858
IR0000897	1	0.5	0.5	0.950437845386649
IR0000898	1	0.2	0.8	0.999916630081153
IR0000899	1	0.4	0.6	0.902857848894911
IR0000900	0	0.3	0.7	0.00540825563001
IR0000901	1	0.1	0.9	0.993931874680653
IR0000902	1	0.5	0.5	0.999688608098981
IR0000903	1	0.7	0.3	0.0985068795057926
IR0000904	0	0.6	0.4	0.0172606461712063
IR0000905	0	0.7	0.3	0.640305638615465
IR0000906	1	0.7	0.3	0.9988391871252
IR0000907	1	1.0	0.0	0.999999998411815
IR0000908	0	0.5	0.5	0.0079543524560538
IR0000909	0	1.0	0.0	0.112738213441055
IR0000910	0	0.3	0.7	0.0011127109803066
IR0000911	1	0.0	1.0	0.998653319327174
IR0000912	0	0.5	0.5	7.23300694562556e-05
IR0000913	0	0.2	0.8	0.0017622729753645
IR0000914	0	0.1	0.9	0.0008603424461704
IR0000915	1	0.7	0.3	0.999943625981056
IR0000916	1	0.4	0.6	0.999925399926894
IR0000917	1	0.1	0.9	0.999095171555253
IR0000918	0	0.0	1.0	0.0033239597823631
IR0000919	0	0.8	0.2	0.0101865323977909
IR0000920	0	0.8	0.2	2.70233768694963e-05
IR0000921	0	0.3	0.7	0.0031639315228325
IR0000922	0	0.1	0.9	0.0015657043984525
IR0000923	1	0.0	1.0	0.998712177308449
IR0000924	0	0.3	0.7	0.0041503883753185
IR0000925	0	0.6	0.4	1.81056934864987e-07
IR0000926	0	0.6	0.4	0.0099271163606965
IR0000927	1	0.6	0.4	0.0475916597594399
IR0000928	0	0.1	0.9	4.33923156948355e-05
IR0000929	1	0.6	0.4	0.999954929733063
IR0000930	0	0.9	0.1	4.38451530910801e-07
IR0000931	1	0.1	0.9	0.0394735504630257
IR0000932	1	0.4	0.6	0.99933620769999
IR0000933	0	0.0	1.0	0.0004450929044895
IR0000934	1	0.3	0.7	0.999877758365672
IR0000935	0	0.6	0.4	0.0007859867866037
IR0000936	1	0.6	0.4	0.993742942874491
IR0000937	1	0.1	0.9	0.997537088468493
IR0000938	0	1.0	0.0	0.177310517249973
IR0000939	0	0.3	0.7	0.0026992042242916
IR0000940	1	0.2	0.8	0.998361348736944
IR0000941	0	0.3	0.7	0.0006523112028849
IR0000942	1	0.0	1.0	0.994195870931645
IR0000943	0	0.3	0.7	8.0492670822312e-05
IR0000944	0	0.8	0.2	0.0001276928932443
IR0000945	0	0.2	0.8	0.0038203385479616
IR0000946	0	0.0	1.0	1.74799979415252e-05
IR0000947	0	0.7	0.3	0.0064084102084132
IR0000948	0	0.0	1.0	0.0683192923842644
IR0000949	0	0.1	0.9	0.0015467551505961
IR0000950	0	0.7	0.3	1.42296952899208e-07
IR0000951	1	1.0	0.0	0.99515375222893
IR0000952	1	0.5	0.5	0.736988060221718
IR0000953	0	0.2	0.8	0.0015652818404181
IR0000954	0	0.5	0.5	0.041912603504058
IR0000955	1	0.1	0.9	0.997160541368076
IR0000956	1	0.8	0.2	0.998126662381258
IR0000957	0	0.5	0.5	0.0434358304103925
IR0000958	1	0.2	0.8	0.953510621180123
IR0000959	0	0.2	0.8	0.0020497833664119
IR0000960	0	0.6	0.4	0.0006178027394859
IR0000961	0	0.2	0.8	0.0379992191430759
IR0000962	0	1.0	0.0	0.0087697547698173
IR0000963	1	0.4	0.6	0.991897637898672
IR0000964	0	0.5	0.5	0.398659900864661
IR0000965	0	0.6	0.4	9.79650366488573e-06
IR0000966	0	0.1	0.9	0.0312212329689318
IR0000967	1	0.5	0.5	0.999999649764363
IR0000968	1	0.0	1.0	0.995736352315267
IR0000969	1	0.5	0.5	0.999980166150622
IR0000970	1	1.0	0.0	0.999988740209711
IR0000971	0	0.1	0.9	0.960866707079117
IR0000972	0	0.4	0.6	0.0386266851248129
IR0000973	0	0.2	0.8	2.28170397195588e-06
IR0000974	0	0.9	0.1	0.0004020139078808
IR0000975	1	0.8	0.2	0.982067098561078
IR0000976	0	0.4	0.6	0.013436577232593
IR0000977	0	0.4	0.6	0.0006892102714669
IR0000978	1	0.7	0.3	0.0350549252184873
IR0000979	1	0.7	0.3	0.725521250484694
IR0000980	0	0.9	0.1	1.13637868515184e-05
IR0000981	1	0.0	1.0	0.998998127776055
IR0000982	1	0.9	0.1	0.999376145630585
IR0000983	0	0.9	0.1	0.003941012809085
IR0000984	0	0.6	0.4	0.0008485390249845
IR0000985	1	0.4	0.6	0.981426572801486
IR0000986	1	0.3	0.7	0.998563147400838
IR0000987	1	0.4	0.6	0.0164395882339923
IR0000988	0	0.3	0.7	0.0004998782394584
IR0000989	0	0.0	1.0	0.0020003991145973
IR0000990	1	0.8	0.2	0.997428316756872
IR0000991	0	0.1	0.9	0.0016034857051286
IR0000992	0	0.8	0.2	0.0568840961365902
IR0000993	0	0.9	0.1	0.0047392377599343
IR0000994	0	0.5	0.5	0.105299351079857
IR0000995	0	0.8	0.2	0.0005254254284795
IR0000996	0	1.0	0.0	2.42516268428419e-07
IR0000997	0	0.8	0.2	0.0013447751024905
IR0000998	1	0.0	1.0	0.0003013288390766
IR0000999	1	0.9	0.1	0.999998944206663
IR0001000	1	0.6	0.4	0.999999995245521
IR0001001	0	0.4	0.6	0.145707764764783
IR0001002	0	0.1	0.9	0.0016468041309455
IR0001003	0	0.6	0.4	0.0146472602296574
IR0001004	0	0.5	0.5	0.025915923808462
IR0001005	0	0.0	1.0	0.831508340696901
IR0001006	0	1.0	0.0	0.542977169511535
IR0001007	0	0.8	0.2	1.85657219609621e-06
IR0001008	1	1.0	0.0	0.999961815763514
IR0001009	1	0.7	0.3	0.999999747528617
IR0001010	1	0.3	0.7	0.999820185035729
IR0001011	0	0.8	0.2	0.165757924520813
IR0001012	1	0.6	0.4	0.999935433333327
IR0001013	0	0.7	0.3	0.0034103848919719
IR0001014	0	0.4	0.6	0.0079610677489115
IR0001015	1	0.1	0.9	0.998885090267456
IR0001016	0	0.3	0.7	0.0071177731999411
IR0001017	1	0.3	0.7	0.994258142526035
IR0001018	0	0.4	0.6	0.0218944626219695
IR0001019	1	0.3	0.7	0.999812676849132
IR0001020	1	0.6	0.4	0.999999995391754
IR0001021	1	0.2	0.8	0.999982539236074
IR0001022	1	0.5	0.5	0.999720240618783
IR0001023	1	0.7	0.3	0.994821323036505
IR0001024	0	0.0	1.0	0.0008504799644779
IR0001025	0	1.0	0.0	6.01960875936923e-05
IR0001026	1	0.0	1.0	0.995871906194157
IR0001027	0	0.7	0.3	0.0601329675696356
IR0001028	0	0.6	0.4	0.180976569277751
IR0001029	0	0.3	0.7	0.0274312434934753
IR0001030	0	0.9	0.1	1.54899481651137e-06
IR0001031	1	0.8	0.2	0.998822691253864
IR0001032	1	0.4	0.6	0.999953130432912
IR0001033	0	0.2	0.8	0.0025098859758291
IR0001034	1	0.8	0.2	0.0453179709411826
IR0001035	0	0.1	0.9	0.0002590324211338
IR0001036	1	0.4	0.6	0.999930770113854
IR0001037	0	0.7	0.3	0.0007252119173623
IR0001038	0	0.4	0.6	0.0005590092687634
IR0001039	1	1.0	0.0	0.999862476690662
IR0001040	0	0.7	0.3	0.0053205436333371
IR0001041	0	0.7	0.3	0.0173542072416538
IR0001042	0	0.0	1.0	0.0049939633673901
IR0001043	1	0.5	0.5	0.999973131807666
IR0001044	1	0.1	0.9	0.748232681228654
IR0001045	1	0.8	0.2	0.999691071850266
IR0001046	0	0.2	0.8	0.0001569828554673
IR0001047	1	0.3	0.7	0.997746408537585
IR0001048	0	0.7	0.3	0.283410645525791
IR0001049	0	1.0	0.0	0.0005363980499717
IR0001050	1	0.5	0.5	0.99923657390422
IR0001051	0	0.4	0.6	0.610539587472753
IR0001052	0	0.2	0.8	0.0046994075807187
IR0001053	1	0.3	0.7	0.999751002639338
IR0001054	0	0.8	0.2	0.298447652374828
IR0001055	1	0.1	0.9	0.985350533297613
IR0001056	1	0.5	0.5	0.990864460786249
IR0001057	1	0.9	0.1	0.999981002200868
IR0001058	0	0.7	0.3	0.0878329275815503
IR0001059	0	1.0	0.0	0.998476149026955
IR0001060	1	0.0	1.0	9.03799654243224e-05
IR0001061	0	0.8	0.2	1.15036428169714e-05
IR0001062	0	0.3	0.7	0.001637600292666
IR0001063	1	0.5	0.5	0.997994985388041
IR0001064	1	1.0	0.0	0.998937614948437
IR0001065	0	1.0	0.0	6.26080114275154e-05
IR0001066	0	0.8	0.2	0.290225385363221
IR0001067	0	0.1	0.9	0.0014063124484177
IR0001068	0	0.1	0.9	1.5960272065148e-05
IR0001069	1	0.6	0.4	0.99410201712993
IR0001070	0	0.7	0.3	0.471762762209763
IR0001071	0	0.0	1.0	0.002060341563559
IR0001072	0	0.6	0.4	0.0231702946796132
IR0001073	1	0.0	1.0	0.0010228119922503
IR0001074	1	1.0	0.0	0.999849374154008
IR0001075	1	0.2	0.8	0.999996213540311
IR0001076	0	0.1	0.9	0.0385360815308424
IR0001077	0	0.9	0.1	0.0083577355138236
IR0001078	0	0.7	0.3	0.0046173874285704
IR0001079	1	0.9	0.1	0.999998852595946
IR0001080	0	0.1	0.9	0.136031909610341
IR0001081	1	0.1	0.9	0.84261417028105
IR0001082	0	0.2	0.8	0.0005087509373029
IR0001083	1	0.4	0.6	0.99990196212876
IR0001084	0	0.8	0.2	0.0012908440153642
IR0001085	0	0.5	0.5	0.0166797744624364
IR0001086	1	1.0	0.0	0.999996650240648
IR0001087	0	1.0	0.0	1.39364487646571e-05
IR0001088	0	0.8	0.2	0.0001630759800318
IR0001089	0	0.3	0.7	0.0029410959654811
IR0001090	1	0.9	0.1	0.999930961680705
IR0001091	1	0.4	0.6	0.998825411404803
IR0001092	0	0.6	0.4	0.0027478204240712
IR0001093	1	0.7	0.3	0.948037798782733
IR0001094	0	0.9	0.1	3.05771828995898e-05
IR0001095	0	0.6	0.4	0.953450278205328
IR0001096	0	0.6	0.4	0.0273016627492213
IR0001097	1	0.5	0.5	0.999874834515719
IR0001098	0	0.4	0.6	0.003369936811626
IR0001099	1	0.9	0.1	0.999930812082923
IR0001100	0	0.7	0.3	0.204930483698544
IR0001101	1	0.4	0.6	0.999892018395502
IR0001102	1	1.0	0.0	0.999999216436932
IR0001103	1	0.1	0.9	0.998752284978249
IR0001104	1	0.2	0.8	0.99999846396063
IR0001105	0	0.1	0.9	0.0078601439792139
IR0001106	1	0.4	0.6	0.999845949978007
IR0001107	1	0.7	0.3	0.999840743216435
IR0001108	1	0.6	0.4	0.995518422744761
IR0001109	0	1.0	0.0	1.84487276506444e-06
IR0001110	1	0.3	0.7	0.999584181983632
IR0001111	0	0.9	0.1	0.0143501374874642
IR0001112	0	0.5	0.5	3.07560312801554e-05
IR0001113	0	0.0	1.0	0.0003588816487484
IR0001114	0	0.0	1.0	0.0005161973628902
IR0001115	0	0.2	0.8	0.0276607911104197
IR0001116	0	0.4	0.6	8.29447412207544e-06
IR0001117	0	0.6	0.4	0.102016374838143
IR0001118	0	1.0	0.0	0.898931388157436
IR0001119	1	0.6	0.4	0.903372995357983
IR0001120	1	0.8	0.2	0.99999994952699
IR0001121	1	0.5	0.5	0.0167999908538442
IR0001122	0	0.0	1.0	5.92096363885961e-06
IR0001123	0	0.0	1.0	0.0001921212281746
IR0001124	1	0.6	0.4	0.999751717122232
IR0001125	0	0.4	0.6	2.17064174921268e-05
IR0001126	1	0.9	0.1	0.99782068380376
IR0001127	0	0.0	1.0	0.0003085255303649
IR0001128	1	0.6	0.4	0.998418785504551
IR0001129	1	0.4	0.6	0.0096289862475898
IR0001130	0	0.8	0.2	0.0184944153375278
IR0001131	1	0.3	0.7	0.999952274121625
IR0001132	0	1.0	0.0	9.9674819604288e-06
IR0001133	0	0.0	1.0	0.0006944657791067
IR0001134	0	0.1	0.9	0.0058168970456378
IR0001135	1	0.4	0.6	0.996345484526339
IR0001136	1	0.4	0.6	0.999992325971883
IR0001137	1	0.7	0.3	0.990135974630286
IR0001138	1	1.0	0.0	0.999904148856241
IR0001139	1	0.6	0.4	0.999999998666726
IR0001140	0	0.9	0.1	0.116654294858886
IR0001141	1	0.3	0.7	0.999940957681557
IR0001142	0	0.0	1.0	0.0032947397307343
IR0001143	0	0.1	0.9	0.0023544895591165
IR0001144	0	0.9	0.1	0.0001425834807003
IR0001145	1	1.0	0.0	0.99401623338804
IR0001146	0	0.7	0.3	0.0003527364756583
IR0001147	1	0.3	0.7	0.99894313694869
IR0001148	1	0.5	0.5	0.811748288400086
IR0001149	0	0.1	0.9	0.782753492676355
IR0001150	0	0.7	0.3	0.0002033599843124
IR0001151	0	0.6	0.4	1.07023691084995e-06
IR0001152	0	0.5	0.5	0.0011964381255488
IR0001153	0	0.3	0.7	0.0461587464129458
IR0001154	0	0.7	0.3	0.103489357389488
IR0001155	1	0.1	0.9	0.0065003273198289
IR0001156	1	0.5	0.5	0.999994117206177
IR0001157	1	0.6	0.4	0.999999735165422
IR0001158	0	0.3	0.7	0.997547173700761
IR0001159	0	0.4	0.6	0.0032325315896416
IR0001160	0	0.4	0.6	0.0006577707052989
IR0001161	1	0.9	0.1	0.999795211341716
IR0001162	0	0.8	0.2	1.98712232390157e-07
IR0001163	1	0.1	0.9	0.0082948154423316
IR0001164	0	0.2	0.8	0.0030162676084286
IR0001165	0	1.0	0.0	0.990550400602159
IR0001166	1	0.1	0.9	0.999314722400129
IR0001167	0	0.7	0.3	0.31030546893431
IR0001168	1	0.6	0.4	0.0174411337266066
IR0001169	0	0.3	0.7	0.0171267133881383
IR0001170	1	0.1	0.9	0.975672423117431
IR0001171	0	1.0	0.0	0.0117497429329062
IR0001172	1	0.2	0.8	0.70477664225244
IR0001173	1	0.7	0.3	0.99921742456122
IR0001174	0	0.5	0.5	3.86057212751904e-05
IR0001175	1	0.1	0.9	0.19660560062954
IR0001176	0	0.2	0.8	0.0048883061163519
IR0001177	1	0.6	0.4	0.999265089280126
IR0001178	1	0.9	0.1	0.99991508951445
IR0001179	0	0.2	0.8	0.0020650234338607
IR0001180	0	1.0	0.0	0.0171299654993207
IR0001181	0	0.0	1.0	0.0214926447327497
IR0001182	1	0.4	0.6	0.998513108896995
IR0001183	1	0.3	0.7	0.0127204065002287
IR0001184	0	0.5	0.5	4.3907109171577e-05
IR0001185	0	0.5	0.5	0.0017244001395586
IR0001186	1	0.7	0.3	0.954738368741
IR0001187	0	0.0	1.0	0.0140852572286525
IR0001188	0	1.0	0.0	0.0008398213442269
IR0001189	0	0.3	0.7	0.195086002364785
IR0001190	0	0.6	0.4	0.0094881415421212
IR0001191	1	0.5	0.5	0.986568623458913
IR0001192	0	0.3	0.7	0.140408174573005
IR0001193	1	0.6	0.4	0.999884291832116
IR0001194	1	0.7	0.3	0.996469251508616
IR0001195	0	0.0	1.0	9.25880119278259e-06
IR0001196	1	0.9	0.1	0.999980064104507
IR0001197	1	1.0	0.0	0.999999918549721
IR0001198	1	0.4	0.6	0.999847949262014
IR0001199	0	0.1	0.9	0.0007251015778161
IR0001200	0	0.9	0.1	0.0146599950755817
IR0001201	1	0.5	0.5	0.998344071764916
IR0001202	1	0.9	0.1	0.99649872321959
IR0001203	1	0.7	0.3	0.999986921481575
IR0001204	0	0.8	0.2	0.454929587738218
IR0001205	1	0.0	1.0	0.174142544803811
IR0001206	1	0.5	0.5	0.999534763594261
IR0001207	0	0.8	0.2	0.0009672977432941
IR0001208	1	0.2	0.8	0.998579437457954
IR0001209	0	0.8	0.2	0.0004152924480404
IR0001210	0	0.9	0.1	0.0003552619194012
IR0001211	0	0.3	0.7	0.967775874010694
IR0001212	1	0.0	1.0	0.997619586035273
IR0001213	0	0.3	0.7	0.15405309911162
IR0001214	0	0.7	0.3	0.0297157265742379
IR0001215	1	0.2	0.8	0.995211791400392
IR0001216	0	0.1	0.9	3.20925139589053e-05
IR0001217	0	0.8	0.2	0.0008377772359138
IR0001218	1	0.4	0.6	0.999996374820057
IR0001219	0	0.4	0.6	0.0043950850681473
IR0001220	0	0.0	1.0	0.0003488204247242
IR0001221	0	1.0	0.0	0.0008121010895576
IR0001222	0	0.9	0.1	0.0001926066761152
IR0001223	0	0.6	0.4	0.460589597964375
IR0001224	0	0.6	0.4	0.0007026490828654
IR0001225	0	0.1	0.9	0.365520705374805
IR0001226	0	0.0	1.0	0.0003851287317342
IR0001227	1	0.6	0.4	0.983721129540282
IR0001228	0	0.9	0.1	0.0970506289978174
IR0001229	1	0.2	0.8	0.997453567278848
IR0001230	1	1.0	0.0	0.99821565154627
IR0001231	1	0.8	0.2	0.955313237003973
IR0001232	1	0.2	0.8	0.974156174890431
IR0001233	0	0.2	0.8	0.0095360282098601
IR0001234	1	1.0	0.0	0.918602901269137
IR0001235	1	0.3	0.7	0.999183574445556
IR0001236	0	0.0	1.0	0.0544506852090096
IR0001237	0	0.8	0.2	0.583973651628446
IR0001238	0	0.7	0.3	0.0003431174315662
IR0001239	0	0.2	0.8	0.00183771259208
IR0001240	1	0.1	0.9	0.999728339760552
IR0001241	1	0.5	0.5	0.999999982706103
IR0001242	1	0.6	0.4	0.999660001558316
IR0001243	0	0.6	0.4	0.248929845038674
IR0001244	0	0.9	0.1	0.274022002408552
IR0001245	0	0.0	1.0	5.4390959396258e-05
IR0001246	0	0.5	0.5	6.20371615004874e-05
IR0001247	1	0.0	1.0	0.957786654433203
IR0001248	1	0.2	0.8	0.999369072194752
IR0001249	0	1.0	0.0	0.0105071579154988
IR0001250	0	0.5	0.5	0.0078323719795206
IR0001251	1	0.5	0.5	0.99942694206433
IR0001252	0	0.0	1.0	0.0124517467107798
IR0001253	1	0.9	0.1	0.999999582420008
IR0001254	0	0.4	0.6	0.0007539120728077
IR0001255	0	0.0	1.0	3.1933322242543e-05
IR0001256	0	0.4	0.6	0.0009872481295872
IR0001257	0	0.1	0.9	0.0285061456773554
IR0001258	0	0.9	0.1	0.103337926115185
IR0001259	0	1.0	0.0	0.644534194666669
IR0001260	0	0.9	0.1	0.594886109337197
IR0001261	0	0.4	0.6	0.0015167778428636
IR0001262	1	0.4	0.6	0.999578133731448
IR0001263	1	0.4	0.6	0.998475604310081
IR0001264	0	1.0	0.0	5.90448453851488e-06
IR0001265	0	1.0	0.0	0.0017310876169684
IR0001266	0	0.5	0.5	0.0135132065362931
IR0001267	1	0.9	0.1	0.999989893155692
IR0001268	0	0.3	0.7	0.0170321231530828
IR0001269	1	0.3	0.7	0.994052849766262
IR0001270	1	0.7	0.3	0.999571724972768
IR0001271	0	1.0	0.0	0.164644501193122
IR0001272	1	0.7	0.3	0.998309727513804
IR0001273	1	0.2	0.8	0.999996486407837
IR0001274	0	0.6	0.4	0.0059128171135851
IR0001275	0	1.0	0.0	0.0639860583466257
IR0001276	0	0.4	0.6	0.001304194673224
IR0001277	0	0.8	0.2	1.22274599498602e-07
IR0001278	0	0.8	0.2	2.05110932955885e-06
IR0001279	1	0.4	0.6	0.999992816992719
IR0001280	0	1.0	0.0	0.130934522559971
IR0001281	0	0.0	1.0	0.0973776039556501
IR0001282	1	0.2	0.8	0.999995919298339
IR0001283	1	0.5	0.5	0.999587462613972
IR0001284	0	0.9	0.1	2.23700239364722e-05
IR0001285	0	0.2	0.8	1.29539715287118e-06
IR0001286	1	1.0	0.0	0.999999980414337
IR0001287	0	0.3	0.7	0.0849623414550841
IR0001288	0	0.6	0.4	0.0001541947480989
IR0001289	1	0.0	1.0	0.990149583271478
IR0001290	1	0.4	0.6	0.998200049225539
IR0001291	0	0.9	0.1	0.0009090707115706
IR0001292	1	0.0	1.0	0.998271405413222
IR0001293	1	0.9	0.1	0.999999657601605
IR0001294	0	0.9	0.1	0.410663638096945
IR0001295	0	0.8	0.2	0.0001101660652661
IR0001296	0	0.1	0.9	0.0036161869026359
IR0001297	1	0.7	0.3	0.99999967669339
IR0001298	0	0.6	0.4	3.01022268429592e-06
IR0001299	0	0.4	0.6	0.0011049029612025
IR0001300	0	0.3	0.7	0.0002285477846044
IR0001301	0	0.2	0.8	0.994555581191664
IR0001302	1	0.9	0.1	0.997531663982242
IR0001303	0	0.8	0.2	1.70542759954623e-06
IR0001304	0	0.8	0.2	0.554603362705809
IR0001305	0	0.2	0.8	0.93618226735334
IR0001306	0	0.6	0.4	0.0114283354838656
IR0001307	1	0.8	0.2	0.749229428859619
IR0001308	0	0.4	0.6	0.0072372283283024
IR0001309	1	0.9	0.1	0.999981871848638
IR0001310	0	1.0	0.0	0.0021489166900363
IR0001311	1	0.9	0.1	0.999977195036877
IR0001312	1	0.8	0.2	0.998792725019572
IR0001313	0	0.1	0.9	1.02287055801838e-05
IR0001314	1	0.6	0.4	0.999939569233949
IR0001315	1	0.2	0.8	0.0172390428701469
IR0001316	1	0.9	0.1	0.99999990058528
IR0001317	0	0.0	1.0	0.0002544669992643
IR0001318	1	0.9	0.1	0.999999990212032
IR0001319	0	0.3	0.7	0.0507566493521182
IR0001320	0	0.4	0.6	0.0007191947087868
IR0001321	0	0.5	0.5	8.31837525164204e-05
IR0001322	0	0.4	0.6	0.01433884143304
IR0001323	0	0.4	0.6	0.0858589422039141
IR0001324	0	0.1	0.9	0.226405201582143
IR0001325	1	0.9	0.1	0.881304977449238
IR0001326	1	0.1	0.9	0.998683118415647
IR0001327	0	0.9	0.1	1.458903783096e-07
IR0001328	0	0.0	1.0	0.001348722136536
IR0001329	0	0.4	0.6	0.0319311844723777
IR0001330	0	0.0	1.0	0.0011031926752033
IR0001331	0	0.2	0.8	0.0950345870609533
IR0001332	1	0.1	0.9	0.999345135733018
IR0001333	0	0.8	0.2	0.0111330210982823
IR0001334	0	0.9	0.1	0.0142504494580798
IR0001335	0	0.0	1.0	0.0018116949003357
IR0001336	1	0.1	0.9	0.001840931961895
IR0001337	0	0.4	0.6	0.0298147645647326
IR0001338	1	0.6	0.4	0.996345438223365
IR0001339	1	0.6	0.4	0.999999996981919
IR0001340	0	1.0	0.0	7.52623486124957e-07
IR0001341	0	0.5	0.5	0.0391867419028279
IR0001342	0	1.0	0.0	0.874874826888852
IR0001343	0	1.0	0.0	0.0983939548408414
IR0001344	0	0.5	0.5	5.98082260506027e-05
IR0001345	0	0.2	0.8	0.0279634054845162
IR0001346	1	0.0	1.0	0.928596254122593
IR0001347	0	0.4	0.6	1.97093542422776e-06
IR0001348	0	0.3	0.7	0.0050441271919167
IR0001349	0	0.5	0.5	0.0021164564916508
IR0001350	1	0.6	0.4	0.999995821236101
IR0001351	0	0.0	1.0	0.0017691468734979
IR0001352	0	0.2	0.8	0.0027768234420749
IR0001353	1	0.0	1.0	0.0082520551391873
IR0001354	0	0.7	0.3	4.46511062851092e-06
IR0001355	1	0.1	0.9	0.909824876890787
IR0001356	1	0.1	0.9	0.998671551061702
IR0001357	1	0.2	0.8	0.0488959025260755
IR0001358	1	0.0	1.0	0.997645307972903
IR0001359	0	0.8	0.2	4.66549626416391e-08
IR0001360	1	0.9	0.1	0.99999974499194
IR0001361	1	0.1	0.9	0.997337362700591
IR0001362	0	0.8	0.2	0.000890159834717
IR0001363	0	0.2	0.8	0.0005591797954788
IR0001364	0	0.8	0.2	0.0122604536642203
IR0001365	0	0.5	0.5	0.11817783545749
IR0001366	1	0.2	0.8	0.947994054118733
IR0001367	0	0.9	0.1	5.30670476260001e-06
IR0001368	0	0.9	0.1	0.0015155528692875
IR0001369	1	0.9	0.1	0.999567963723634
IR0001370	1	0.3	0.7	0.630031910819383
IR0001371	0	0.5	0.5	0.0070367721236801
IR0001372	0	0.4	0.6	0.0003290384551698
IR0001373	1	0.4	0.6	0.999983800646332
IR0001374	1	0.1	0.9	0.047719405201082
IR0001375	0	0.4	0.6	5.88498376571596e-06
IR0001376	0	0.6	0.4	0.0001060351440699
IR0001377	1	0.8	0.2	0.999999926067016
IR0001378	1	0.4	0.6	0.999583797952245
IR0001379	0	0.2	0.8	0.987224970749191
IR0001380	0	0.4	0.6	0.0163684758488389
IR0001381	1	0.9	0.1	0.999995504341423
IR0001382	1	0.3	0.7	0.0022505816778889
IR0001383	0	0.2	0.8	0.0001478200829461
IR0001384	0	0.9	0.1	0.0663686489178839
IR0001385	1	0.3	0.7	0.999757429377315
IR0001386	0	0.3	0.7	0.994653536881642
IR0001387	0	0.1	0.9	2.97416931700932e-05
IR0001388	1	0.4	0.6	0.996918955714042
IR0001389	0	0.1	0.9	0.0004993647698834
IR0001390	0	0.0	1.0	0.0017720359531945
IR0001391	0	0.3	0.7	0.0108620065395974
IR0001392	0	0.7	0.3	0.0016101289667579
IR0001393	0	0.5	0.5	0.0317482228074864
IR0001394	0	0.7	0.3	0.0001878955679276
IR0001395	0	0.7	0.3	0.437519806039838
IR0001396	1	0.1	0.9	0.0079603841032344
IR0001397	1	0.8	0.2	0.999990381512278
IR0001398	1	0.4	0.6	0.997026150572321
IR0001399	0	0.9	0.1	0.0706224686381746
IR0001400	0	0.2	0.8	0.0007442829135756
IR0001401	1	1.0	0.0	0.887040911478815
IR0001402	0	0.4	0.6	0.0166237869320541
IR0001403	1	0.6	0.4	0.666176733181168
IR0001404	0	1.0	0.0	5.83511740057972e-08
IR0001405	1	0.3	0.7	0.171003262573098
IR0001406	0	0.3	0.7	0.0004457214694458
IR0001407	0	0.6	0.4	0.0157146527406299
IR0001408	0	0.1	0.9	0.0585301272490249
IR0001409	0	0.5	0.5	0.0138094302789671
IR0001410	0	1.0	0.0	0.602750240485315
IR0001411	1	0.5	0.5	0.999846763913376
IR0001412	0	0.1	0.9	0.0040052979942148
IR0001413	0	0.5	0.5	0.234235002337052
IR0001414	0	0.9	0.1	0.0363011472222135
IR0001415	0	0.4	0.6	0.0010683666207378
IR0001416	0	0.2	0.8	0.0053699424338865
IR0001417	1	0.2	0.8	0.768923107149941
IR0001418	1	0.3	0.7	0.980648959422986
IR0001419	1	0.9	0.1	0.99999999298516
IR0001420	1	0.0	1.0	0.999531202944023
IR0001421	0	0.6	0.4	0.0001413886742405
IR0001422	0	0.0	1.0	0.019353973264418
IR0001423	1	0.0	1.0	0.997863203437446
IR0001424	0	1.0	0.0	5.21753015959175e-06
IR0001425	0	1.0	0.0	1.01992677543139e-09
IR0001426	1	0.1	0.9	0.134198894158648
IR0001427	0	0.3	0.7	0.0034977112994058
IR0001428	1	0.1	0.9	0.998187471541425
IR0001429	1	0.0	1.0	0.999978359894119
IR0001430	1	0.0	1.0	0.975548532967013
IR0001431	0	0.9	0.1	0.595347933529841
IR0001432	1	1.0	0.0	0.999927368223163
IR0001433	1	0.9	0.1	0.999991389141487
IR0001434	1	0.1	0.9	0.999077460676746
IR0001435	0	0.1	0.9	0.41413402681847
IR0001436	0	0.2	0.8	0.0025504472667028
IR0001437	0	0.9	0.1	0.105980061070891
IR0001438	1	0.4	0.6	0.996856236748474
IR0001439	0	1.0	0.0	0.236314749087658
IR0001440	0	1.0	0.0	6.96086673214264e-06
IR0001441	0	0.9	0.1	0.001976797986888
IR0001442	1	0.3	0.7	0.999843221070937
IR0001443	0	0.4	0.6	1.27371922379759e-05
IR0001444	1	0.7	0.3	0.987571857356312
IR0001445	1	0.9	0.1	0.999997015922844
IR0001446	0	0.7	0.3	0.0498697605165141
IR0001447	1	0.9	0.1	0.999981863845535
IR0001448	0	0.5	0.5	0.0250230249550737
IR0001449	1	0.9	0.1	0.999909914881512
IR0001450	0	1.0	0.0	0.100209617570782
IR0001451	0	0.6	0.4	2.38626531683832e-09
IR0001452	0	0.5	0.5	5.37561955662742e-06
IR0001453	0	0.7	0.3	0.0899236599131042
IR0001454	1	1.0	0.0	0.999870769992625
IR0001455	0	0.9	0.1	3.13030124070409e-07
IR0001456	0	0.1	0.9	0.0005525575167736
IR0001457	0	0.8	0.2	0.385647032419131
IR0001458	0	0.9	0.1	0.0120238838867215
IR0001459	1	1.0	0.0	0.988628742784633
IR0001460	1	1.0	0.0	0.999257695024183
IR0001461	0	0.5	0.5	0.0063228588635682
IR0001462	0	0.1	0.9	0.307644514368853
IR0001463	1	0.5	0.5	0.0052937411064496
IR0001464	0	0.3	0.7	0.0061583938380024
IR0001465	0	0.1	0.9	0.0022800946811562
IR0001466	0	0.9	0.1	7.54779904348304e-05
IR0001467	0	0.1	0.9	0.0011241936554391
IR0001468	1	0.8	0.2	0.998362132013294
IR0001469	0	0.8	0.2	0.0007854909268119
IR0001470	1	0.7	0.3	0.0026499000246982
IR0001471	1	0.6	0.4	0.998283897808294
IR0001472	1	0.4	0.6	0.0243201677545532
IR0001473	0	0.3	0.7	1.39678553004991e-05
IR0001474	1	0.4	0.6	0.99900442351707
IR0001475	0	0.8	0.2	0.0520464427657507
IR0001476	1	0.9	0.1	0.999999751562245
IR0001477	0	0.9	0.1	0.089951712690193
IR0001478	1	0.4	0.6	0.999999799630825
IR0001479	1	0.9	0.1	0.999999991300303
IR0001480	1	0.4	0.6	0.998178482420088
IR0001481	0	1.0	0.0	0.0009127460519725
IR0001482	1	0.4	0.6	0.999870837173334
IR0001483	0	1.0	0.0	0.018832100668738
IR0001484	0	0.1	0.9	0.00247977222705
IR0001485	0	0.7	0.3	0.0943083080650899
IR0001486	0	0.5	0.5	0.0002696004519585
IR0001487	0	0.5	0.5	0.0007500048702257
IR0001488	1	0.2	0.8	0.808617120577721
IR0001489	0	0.3	0.7	0.99954117272236
IR0001490	1	0.3	0.7	0.999883474645575
IR0001491	0	0.3	0.7	5.12470440837213e-05
IR0001492	0	0.8	0.2	3.78170277221212e-05
IR0001493	0	0.3	0.7	0.0005863211460633
IR0001494	0	0.0	1.0	0.59889880129642
IR0001495	1	0.9	0.1	0.999811585804768
IR0001496	0	0.8	0.2	0.200530657716253
IR0001497	1	0.3	0.7	0.999182025541823
IR0001498	1	0.2	0.8	0.998299457469612
IR0001499	0	0.8	0.2	7.89545516235035e-06
IR0001500	1	0.4	0.6	0.821582220074148
IR0001501	0	0.9	0.1	5.23844973332742e-05
IR0001502	1	0.1	0.9	0.0039070547129135
IR0001503	0	0.0	1.0	0.0006943203562507
IR0001504	0	0.7	0.3	0.0001764539183548
IR0001505	1	0.3	0.7	0.999999760708998
IR0001506	1	0.0	1.0	0.997571058467289
IR0001507	0	0.4	0.6	0.0020918343941087
IR0001508	0	0.5	0.5	0.0082450873681314
IR0001509	1	0.3	0.7	0.998608950178059
IR0001510	0	0.0	1.0	0.0119911404859249
IR0001511	1	0.8	0.2	0.999916229166094
IR0001512	0	0.5	0.5	0.0036289769341716
IR0001513	0	0.4	0.6	0.0001166332324079
IR0001514	0	0.3	0.7	0.634313143388003
IR0001515	1	0.1	0.9	0.916369017148953
IR0001516	0	0.1	0.9	0.0004000378113903
IR0001517	1	0.8	0.2	0.999999999043202
IR0001518	1	0.1	0.9	0.999581711528801
IR0001519	0	0.4	0.6	0.0763257266133802
IR0001520	0	0.0	1.0	0.972059105102014
IR0001521	0	0.8	0.2	0.0001597611503273
IR0001522	1	0.8	0.2	0.97626726429332
IR0001523	0	0.1	0.9	0.0013886084554603
IR0001524	1	0.0	1.0	0.0005039292888719
IR0001525	1	1.0	0.0	0.99999999998576
IR0001526	1	0.5	0.5	0.999995857125896
IR0001527	0	0.4	0.6	0.0007236583075774
IR0001528	0	0.5	0.5	9.56614084687143e-06
IR0001529	0	0.5	0.5	0.0191916971824143
IR0001530	0	0.7	0.3	0.40921035673831
IR0001531	0	0.9	0.1	0.0134998626867406
IR0001532	1	0.2	0.8	0.999998447638162
IR0001533	1	0.7	0.3	0.999999803258423
IR0001534	1	0.0	1.0	0.453520927551542
IR0001535	0	0.9	0.1	0.705544704777924
IR0001536	1	0.0	1.0	0.47255157902665
IR0001537	1	0.6	0.4	0.935356499345568
IR0001538	0	0.2	0.8	0.30917394451202
IR0001539	1	0.4	0.6	0.995964049959435
IR0001540	0	0.0	1.0	0.0017107172444779
IR0001541	0	0.4	0.6	4.69846802654536e-05
IR0001542	0	0.9	0.1	1.24840348115019e-07
IR0001543	1	0.2	0.8	0.999829531313075
IR0001544	0	0.9	0.1	0.240530342964958
IR0001545	0	1.0	0.0	6.06814552850955e-07
IR0001546	1	0.6	0.4	0.999996323453847
IR0001547	0	0.9	0.1	1.76392423912125e-07
IR0001548	1	0.2	0.8	0.99884953216955
IR0001549	0	0.9	0.1	0.0003547093702909
IR0001550	0	0.0	1.0	0.0005374899719863
IR0001551	0	0.4	0.6	0.0002705464915788
IR0001552	0	0.5	0.5	0.998954409956484
IR0001553	0	0.9	0.1	0.999996856349378
IR0001554	1	0.6	0.4	0.999975784340323
IR0001555	1	0.7	0.3	0.999919157200918
IR0001556	1	0.5	0.5	0.017667477798483
IR0001557	0	0.3	0.7	0.0031214370094569
IR0001558	0	0.8	0.2	0.0001480980198508
IR0001559	0	0.0	1.0	0.997038280985905
IR0001560	0	1.0	0.0	0.0010067231483203
IR0001561	0	0.9	0.1	0.0010066947132293
IR0001562	0	0.3	0.7	9.39293575330445e-05
IR0001563	0	0.8	0.2	0.13710049654522
IR0001564	0	0.5	0.5	0.015557275614729
IR0001565	0	0.2	0.8	0.0065788242132696
IR0001566	0	0.1	0.9	0.0005418252561712
IR0001567	1	1.0	0.0	0.999998392357934
IR0001568	1	0.2	0.8	0.990404056524142
IR0001569	1	0.5	0.5	0.994370747942985
IR0001570	1	0.9	0.1	0.999999990040344
IR0001571	0	0.3	0.7	0.0617502480266682
IR0001572	0	0.7	0.3	0.234230558359127
IR0001573	0	0.2	0.8	5.10277696003111e-05
IR0001574	1	0.6	0.4	0.997579695413575
IR0001575	0	0.0	1.0	5.71790003529853e-06
IR0001576	0	0.1	0.9	4.86412665613259e-06
IR0001577	0	0.4	0.6	0.220265676169712
IR0001578	0	0.4	0.6	0.0195793435818343
IR0001579	0	0.7	0.3	0.0044385005924322
IR0001580	0	0.3	0.7	0.0580682012492519
IR0001581	0	1.0	0.0	0.405718676844987
IR0001582	0	0.3	0.7	0.0399769575531199
IR0001583	0	0.0	1.0	0.0898784287223249
IR0001584	0	0.1	0.9	0.0008415234248493
IR0001585	1	0.8	0.2	0.999999908328419
IR0001586	0	0.8	0.2	0.0033114082254035
IR0001587	1	0.6	0.4	0.999908102170885
IR0001588	1	1.0	0.0	0.999999611329692
IR0001589	0	0.5	0.5	8.03359020843094e-05
IR0001590	0	0.3	0.7	0.006221989307841
IR0001591	0	0.7	0.3	0.0009695967136168
IR0001592	0	0.4	0.6	0.0027817083004501
IR0001593	1	0.0	1.0	0.868821504818146
IR0001594	0	0.4	0.6	0.0013514299225538
IR0001595	1	0.1	0.9	0.998321857867135
IR0001596	0	0.4	0.6	3.03512822926749e-05
IR0001597	0	0.3	0.7	0.0853124523321055
IR0001598	0	0.1	0.9	1.00175321146921e-05
IR0001599	0	0.5	0.5	0.0002383091559922
IR0001600	0	0.4	0.6	0.0060242259062783
IR0001601	1	0.5	0.5	0.996827406885419
IR0001602	0	0.3	0.7	0.104495577138568
IR0001603	1	0.4	0.6	0.999808905468895
IR0001604	0	0.7	0.3	7.00031244897703e-06
IR0001605	1	0.7	0.3	0.998229524802634
IR0001606	1	1.0	0.0	0.999999994465959
IR0001607	0	0.7	0.3	0.0153118026515401
IR0001608	1	0.2	0.8	0.996828559852356
IR0001609	1	0.3	0.7	0.999982783943305
IR0001610	0	0.6	0.4	0.159943753861389
IR0001611	0	0.7	0.3	0.0104078918515225
IR0001612	1	0.5	0.5	0.998822371233486
IR0001613	0	0.9	0.1	2.94654013456624e-06
IR0001614	0	0.2	0.8	4.25498423100373e-05
IR0001615	0	0.2	0.8	0.0092417756159427
IR0001616	0	0.5	0.5	0.0605970646444196
IR0001617	0	0.0	1.0	0.624220126958824
IR0001618	1	0.9	0.1	0.976546530851623
IR0001619	0	0.3	0.7	7.783143933138e-06
IR0001620	0	0.4	0.6	0.0001170349660764
IR0001621	0	0.3	0.7	0.0105569537659564
IR0001622	1	0.8	0.2	0.0686798429540517
IR0001623	0	0.8	0.2	0.0003832536142733
IR0001624	1	0.0	1.0	0.997656370995903
IR0001625	1	0.8	0.2	0.99998912011341
IR0001626	0	0.7	0.3	0.0169063326181085
IR0001627	0	0.4	0.6	0.0132701316529572
IR0001628	0	0.9	0.1	0.0153958356208773
IR0001629	0	0.0	1.0	0.0001468109358132
IR0001630	0	0.7	0.3	5.9397754548817e-05
IR0001631	1	0.9	0.1	0.999301426349942
IR0001632	0	0.3	0.7	0.425869515507204
IR0001633	0	0.4	0.6	0.0010350138176587
IR0001634	0	0.6	0.4	0.000902821034829
IR0001635	1	0.4	0.6	0.986942848579224
IR0001636	0	0.2	0.8	0.0036041539573802
IR0001637	0	0.5	0.5	0.0178350452458217
IR0001638	1	0.4	0.6	0.0220791508082371
IR0001639	0	0.8	0.2	1.81991393978141e-05
IR0001640	0	0.7	0.3	6.4554571475885e-06
IR0001641	1	0.3	0.7	0.999933729799801
IR0001642	0	1.0	0.0	0.0612547756293256
IR0001643	0	0.5	0.5	0.0006277123749539
IR0001644	1	0.7	0.3	0.996523514050399
IR0001645	0	0.7	0.3	0.0002789699316398
IR0001646	1	0.1	0.9	0.761268555718216
IR0001647	0	0.4	0.6	3.59113240008761e-05
IR0001648	0	0.2	0.8	0.968683406384468
IR0001649	0	0.5	0.5	0.0148130781007577
IR0001650	0	0.5	0.5	0.0364097732339902
IR0001651	1	0.8	0.2	0.0853248462787954
IR0001652	0	0.4	0.6	6.05925359529711e-06
IR0001653	0	0.3	0.7	7.619025536312e-06
IR0001654	0	0.8	0.2	0.0030245900919914
IR0001655	1	0.3	0.7	0.999390229890493
IR0001656	1	0.5	0.5	0.99999964486657
IR0001657	0	0.6	0.4	0.100874376185888
IR0001658	1	0.9	0.1	0.997558744066724
IR0001659	1	0.6	0.4	0.802641408061899
IR0001660	0	0.6	0.4	0.0847074138780286
IR0001661	0	0.5	0.5	0.0012857967450696
IR0001662	0	0.8	0.2	1.35926058363271e-07
IR0001663	0	0.5	0.5	0.0067905717829023
IR0001664	0	0.1	0.9	0.0018412105617937
IR0001665	1	0.6	0.4	0.999831073900528
IR0001666	0	0.7	0.3	0.0001966034207717
IR0001667	0	0.8	0.2	0.0448783872084136
IR0001668	1	0.1	0.9	0.997380972972363
IR0001669	1	0.8	0.2	0.999961371689268
IR0001670	1	0.5	0.5	0.996897675404066
IR0001671	0	0.6	0.4	0.0021331028315876
IR0001672	0	0.5	0.5	0.998517525680637
IR0001673	1	0.6	0.4	0.999928211490216
IR0001674	0	1.0	0.0	0.0982235205838954
IR0001675	1	0.9	0.1	0.999999991798097
IR0001676	1	0.2	0.8	0.0018372125231754
IR0001677	0	0.9	0.1	0.0448875671369181
IR0001678	0	0.7	0.3	0.987697189728468
IR0001679	0	0.2	0.8	0.0007571717169156
IR0001680	1	0.2	0.8	0.999998382821757
IR0001681	1	0.2	0.8	0.999811807643028
IR0001682	0	0.4	0.6	4.41305174994429e-05
IR0001683	0	1.0	0.0	0.0050913900300531
IR0001684	1	0.1	0.9	0.999778018242169
IR0001685	0	0.2	0.8	0.0016537851475728
IR0001686	1	0.3	0.7	0.999985017720128
IR0001687	0	0.7	0.3	0.0002033082584986
IR0001688	0	0.7	0.3	0.0796356466534714
IR0001689	0	1.0	0.0	0.437563155628628
IR0001690	0	0.1	0.9	0.0031279974769942
IR0001691	0	0.8	0.2	4.6730961432118e-07
IR0001692	0	0.7	0.3	0.0010555234975082
IR0001693	0	0.5	0.5	0.981627689740879
IR0001694	0	0.4	0.6	0.700928082897487
IR0001695	0	0.7	0.3	0.0666161887613152
IR0001696	0	0.4	0.6	0.693779010137777
IR0001697	1	0.3	0.7	0.998681615047808
IR0001698	0	0.7	0.3	0.115707837484668
IR0001699	0	0.9	0.1	0.0528515091488755
IR0001700	0	0.0	1.0	0.0006428931806914
IR0001701	1	0.8	0.2	0.176413108356036
IR0001702	0	0.0	1.0	0.0511112901295592
IR0001703	1	0.2	0.8	0.0005793581957205
IR0001704	0	0.8	0.2	0.0573515602045118
IR0001705	0	0.9	0.1	5.29493366823653e-06
IR0001706	1	0.9	0.1	0.99999998372601
IR0001707	0	1.0	0.0	0.0046278126416728
IR0001708	0	0.9	0.1	0.0186237014580145
IR0001709	1	0.2	0.8	0.0121479662691642
IR0001710	1	0.8	0.2	0.999999800190252
IR0001711	0	0.4	0.6	0.188629243102378
IR0001712	0	0.8	0.2	0.084301045266121
IR0001713	0	1.0	0.0	0.0076354473757782
IR0001714	0	0.8	0.2	0.002908410543726
IR0001715	0	0.4	0.6	0.0013705782917183
IR0001716	0	0.9	0.1	3.98915930244587e-10
IR0001717	1	0.8	0.2	0.975993517148512
IR0001718	0	0.4	0.6	0.003366312048272
IR0001719	0	0.0	1.0	0.0004832323617515
IR0001720	1	0.8	0.2	0.149856483790596
IR0001721	0	0.3	0.7	0.001735368013428
IR0001722	1	1.0	0.0	0.999955935485773
IR0001723	1	0.2	0.8	0.00479501432109
IR0001724	1	0.3	0.7	0.999889119749439
IR0001725	1	0.5	0.5	0.999808064180921
IR0001726	1	0.8	0.2	0.999999944289894
IR0001727	0	0.5	0.5	0.004498011129718
IR0001728	0	0.1	0.9	0.0008982672663458
IR0001729	0	0.5	0.5	0.0049008416395564
IR0001730	1	0.3	0.7	0.998469365490057
IR0001731	1	0.2	0.8	0.0029223502978915
IR0001732	0	0.4	0.6	0.0003519935944363
IR0001733	0	0.6	0.4	0.0521116650819429
IR0001734	0	0.0	1.0	0.0631749532329538
IR0001735	1	0.2	0.8	0.996665428590259
IR0001736	0	0.1	0.9	0.0051342895055607
IR0001737	1	0.9	0.1	0.999953623462285
IR0001738	0	0.8	0.2	4.59840651009045e-05
IR0001739	1	0.5	0.5	0.699288855939881
IR0001740	0	0.3	0.7	0.000292629068883
IR0001741	1	1.0	0.0	0.999848939051836
IR0001742	0	0.2	0.8	0.0314266059431536
IR0001743	0	0.2	0.8	0.43798143293295
IR0001744	0	0.1	0.9	0.991408026566586
IR0001745	1	0.9	0.1	0.999349508032204
IR0001746	0	0.9	0.1	8.70852190286463e-05
IR0001747	1	0.3	0.7	0.99997710266429
IR0001748	0	0.5	0.5	0.0035694001541558
IR0001749	0	0.5	0.5	0.855249345398343
IR0001750	1	0.5	0.5	0.998557518231448
IR0001751	0	0.5	0.5	0.0013980959976181
IR0001752	1	0.0	1.0	0.986171088031494
IR0001753	1	0.8	0.2	0.0432499457114479
IR0001754	1	0.5	0.5	0.999999929189283
IR0001755	1	0.0	1.0	0.0080399674047431
IR0001756	1	0.6	0.4	0.997209235561346
IR0001757	0	0.0	1.0	0.000703396382256
IR0001758	0	0.4	0.6	0.0092703553382561
IR0001759	0	0.8	0.2	0.0037989964703537
IR0001760	1	0.1	0.9	0.0008385215374909
IR0001761	0	0.3	0.7	0.0059093956911789
IR0001762	0	1.0	0.0	0.759937714002281
IR0001763	1	0.0	1.0	0.999987875966182
IR0001764	0	0.3	0.7	0.0031373970936048
IR0001765	1	0.3	0.7	0.997104037274261
IR0001766	0	0.7	0.3	0.0137612628912331
IR0001767	1	0.0	1.0	0.999971387423602
IR0001768	0	0.0	1.0	0.0015344898628229
IR0001769	1	0.8	0.2	0.99999999995645
IR0001770	0	0.8	0.2	0.0005720008585254
IR0001771	1	0.0	1.0	0.992308020594866
IR0001772	1	0.2	0.8	0.999673079227081
IR0001773	1	0.3	0.7	0.999981272624783
IR0001774	1	0.0	1.0	0.970237706473106
IR0001775	1	0.8	0.2	0.903986949202219
IR0001776	0	0.2	0.8	0.0009357526527594
IR0001777	0	0.8	0.2	8.6837029139333e-08
IR0001778	1	0.9	0.1	0.999842506521317
IR0001779	1	0.0	1.0	0.991053255272262
IR0001780	0	0.1	0.9	0.0009724753425441
IR0001781	1	0.5	0.5	0.999988652473332
IR0001782	0	0.2	0.8	0.0381252312644695
IR0001783	0	0.6	0.4	0.0987873632076366
IR0001784	1	0.0	1.0	0.994002133846282
IR0001785	0	0.2	0.8	0.0011704065297203
IR0001786	1	0.5	0.5	0.991654470194217
IR0001787	1	0.0	1.0	0.999306331934794
IR0001788	0	0.6	0.4	0.000132036137844
IR0001789	1	0.3	0.7	0.999954538230548
IR0001790	0	0.9	0.1	0.0004126111640336
IR0001791	1	0.6	0.4	0.999152305078632
IR0001792	1	0.4	0.6	0.997728959769305
IR0001793	0	0.0	1.0	0.000422632441858
IR0001794	1	1.0	0.0	0.941496232906361
IR0001795	1	0.9	0.1	0.999830552468481
IR0001796	0	0.4	0.6	0.0072566418755031
IR0001797	0	0.9	0.1	5.67492960623585e-07
IR0001798	0	0.1	0.9	0.0013628750821767
IR0001799	0	0.7	0.3	0.0410561864029185
IR0001800	1	0.2	0.8	0.99962536838632
IR0001801	1	0.3	0.7	0.999999879110883
IR0001802	1	0.2	0.8	0.958049937010796
IR0001803	0	0.9	0.1	0.850505243661062
IR0001804	0	0.2	0.8	0.0002478974161782
IR0001805	0	0.0	1.0	0.000837094530765
IR0001806	0	0.6	0.4	0.0028041505489814
IR0001807	0	0.6	0.4	0.0405842197178131
IR0001808	0	0.1	0.9	8.15626806725545e-06
IR0001809	0	0.4	0.6	0.0082214919309292
IR0001810	1	0.0	1.0	0.965567760104529
IR0001811	0	1.0	0.0	1.88413027808474e-05
IR0001812	0	0.7	0.3	0.0412165800147786
IR0001813	0	0.1	0.9	0.0004672373204642
IR0001814	1	0.6	0.4	0.994853815829532
IR0001815	0	0.1	0.9	0.0008043050850759
IR0001816	0	0.6	0.4	0.227143675767055
IR0001817	1	0.6	0.4	0.999999991131116
IR0001818	1	0.4	0.6	0.998750682163876
IR0001819	0	0.9	0.1	0.0164134574711762
IR0001820	0	1.0	0.0	0.999998483553996
IR0001821	1	1.0	0.0	0.999999998894645
IR0001822	1	0.1	0.9	0.998888810491693
IR0001823	0	0.6	0.4	0.0016510522094495
IR0001824	0	0.8	0.2	0.0091241462969262
IR0001825	0	0.8	0.2	0.0017073309532079
IR0001826	0	0.8	0.2	0.164159681454894
IR0001827	0	0.6	0.4	0.949357255166055
IR0001828	0	0.7	0.3	0.0100527905130741
IR0001829	0	0.8	0.2	0.131032429665492
IR0001830	0	0.1	0.9	0.0001239697093799
IR0001831	0	0.0	1.0	0.0048410349661936
IR0001832	1	0.8	0.2	0.999787694449941
IR0001833	1	0.8	0.2	0.999999999714873
IR0001834	0	0.6	0.4	0.109661049482292
IR0001835	0	0.8	0.2	1.07356725733786e-07
IR0001836	1	0.9	0.1	0.999965920410402
IR0001837	0	0.0	1.0	0.0019094129090067
IR0001838	0	0.7	0.3	0.313812612232209
IR0001839	0	0.9	0.1	0.103027393368183
IR0001840	0	0.8	0.2	9.25267145632955e-05
IR0001841	0	0.3	0.7	0.0090549813632885
IR0001842	1	0.2	0.8	0.997692236815846
IR0001843	1	0.9	0.1	0.0505468807117052
IR0001844	1	1.0	0.0	0.999989416730823
IR0001845	1	0.2	0.8	0.999882782103983
IR0001846	1	0.5	0.5	0.989850669722797
IR0001847	0	0.1	0.9	6.63560432965934e-05
IR0001848	1	0.4	0.6	0.999924233938794
IR0001849	0	0.3	0.7	0.0018355893634782
IR0001850	1	0.2	0.8	0.999747052939764
IR0001851	1	0.0	1.0	0.0005139196269837
IR0001852	1	0.1	0.9	0.999748601616794
IR0001853	1	0.4	0.6	0.974196868204225
IR0001854	0	1.0	0.0	0.435053694011824
IR0001855	1	0.3	0.7	0.295259133041513
IR0001856	1	0.1	0.9	0.999374935888785
IR0001857	0	0.3	0.7	0.0024402188756927
IR0001858	0	0.0	1.0	3.14710737711573e-05
IR0001859	1	0.4	0.6	0.999844122470495
IR0001860	1	0.6	0.4	0.997353205613865
IR0001861	1	0.5	0.5	0.998659777480911
IR0001862	0	0.9	0.1	0.0819431511585015
IR0001863	0	0.7	0.3	0.0700210706003062
IR0001864	1	0.7	0.3	0.999980212304046
IR0001865	0	0.2	0.8	0.010140885938151
IR0001866	1	0.1	0.9	0.999737113353661
IR0001867	0	0.7	0.3	6.22014369515187e-05
IR0001868	0	0.9	0.1	0.999454288523801
IR0001869	1	0.1	0.9	0.997861522072284
IR0001870	1	0.7	0.3	0.9999946676541
IR0001871	0	0.6	0.4	0.0021345554975987
IR0001872	0	0.1	0.9	0.0024565138505831
IR0001873	0	0.7	0.3	0.0054797183622528
IR0001874	1	0.5	0.5	0.999999986003324
IR0001875	0	0.4	0.6	0.0001227151274061
IR0001876	1	0.1	0.9	0.999997399504158
IR0001877	0	0.5	0.5	0.01591503279734
IR0001878	1	0.6	0.4	0.999901308438812
IR0001879	1	0.8	0.2	0.999816798485339
IR0001880	0	0.8	0.2	0.12649856787623
IR0001881	0	0.6	0.4	0.000847338157248
IR0001882	0	0.0	1.0	0.522942220903437
IR0001883	0	0.5	0.5	1.40994638862646e-05
IR0001884	1	1.0	0.0	0.999999990825024
IR0001885	1	0.9	0.1	0.999963810799036
IR0001886	0	0.0	1.0	0.0012859951544093
IR0001887	0	0.9	0.1	0.000211578625404
IR0001888	0	0.7	0.3	4.7099148251774e-06
IR0001889	0	1.0	0.0	0.0259923498446375
IR0001890	0	0.1	0.9	0.0031970359011225
IR0001891	1	0.9	0.1	0.998662921976375
IR0001892	0	0.4	0.6	0.604145812657066
IR0001893	1	0.9	0.1	0.999989321406854
IR0001894	0	0.6	0.4	0.162037601020141
IR0001895	1	0.6	0.4	0.688812770402145
IR0001896	0	0.0	1.0	0.0009070508845941
IR0001897	1	0.2	0.8	0.993191418889394
IR0001898	0	0.1	0.9	0.0013868290046863
IR0001899	0	1.0	0.0	0.2758616207081
IR0001900	0	0.1	0.9	0.0068241662852151
IR0001901	0	0.2	0.8	0.997091671852987
IR0001902	1	0.9	0.1	0.999999527185509
IR0001903	0	0.6	0.4	0.0123064687324196
IR0001904	1	0.4	0.6	0.786045233515974
IR0001905	0	1.0	0.0	0.46017309740845
IR0001906	1	0.2	0.8	0.181365361266031
IR0001907	0	0.4	0.6	0.008866267200202
IR0001908	0	0.2	0.8	0.0005415100922876
IR0001909	1	0.3	0.7	0.998627328723259
IR0001910	0	0.2	0.8	0.0005021644851787
IR0001911	1	0.7	0.3	0.999910736630246
IR0001912	1	0.3	0.7	0.0908499098245213
IR0001913	1	0.4	0.6	0.999909236292552
IR0001914	0	0.3	0.7	0.0218600522886338
IR0001915	0	0.4	0.6	0.0161239461851497
IR0001916	0	1.0	0.0	0.0006805956907922
IR0001917	0	0.0	1.0	0.0009174528936175
IR0001918	1	0.4	0.6	0.999994353018599
IR0001919	1	1.0	0.0	0.99999665229107
IR0001920	1	0.0	1.0	0.997620825090115
IR0001921	0	1.0	0.0	0.994474982899445
IR0001922	1	0.0	1.0	0.913768902673979
IR0001923	1	0.5	0.5	0.999995709793456
IR0001924	0	0.5	0.5	6.35834392940681e-05
IR0001925	1	0.3	0.7	0.0110953306697919
IR0001926	0	0.5	0.5	0.0024765657136161
IR0001927	0	0.7	0.3	0.0009392777321228
IR0001928	0	0.9	0.1	0.0004414392603168
IR0001929	1	0.8	0.2	0.986781715632001
IR0001930	0	0.3	0.7	0.0045211195150024
IR0001931	0	0.2	0.8	4.42897728871526e-06
IR0001932	1	0.6	0.4	0.998581375046296
IR0001933	0	0.3	0.7	2.89574542956489e-06
IR0001934	0	0.8	0.2	0.374476399111208
IR0001935	0	0.4	0.6	0.939739666426241
IR0001936	1	0.7	0.3	0.99999934873827
IR0001937	1	0.7	0.3	0.990809716057015
IR0001938	0	0.6	0.4	0.0287425078124626
IR0001939	0	0.7	0.3	3.20843688722409e-06
IR0001940	0	0.4	0.6	0.0033568631556987
IR0001941	0	0.1	0.9	0.270373491115836
IR0001942	1	0.2	0.8	0.007806308040244
IR0001943	1	0.0	1.0	0.999862209314166
IR0001944	0	0.0	1.0	0.0007757199033418
IR0001945	0	0.6	0.4	5.97697090325482e-05
IR0001946	0	0.7	0.3	0.181372465393553
IR0001947	1	0.4	0.6	0.999996404361192
IR0001948	0	0.8	0.2	0.0112138984303994
IR0001949	1	0.6	0.4	0.0023858187538625
IR0001950	0	0.6	0.4	0.0019505278411178
IR0001951	1	0.4	0.6	0.999847374284304
IR0001952	0	0.3	0.7	0.0002047535630023
IR0001953	1	0.1	0.9	0.998512596091846
IR0001954	1	0.6	0.4	0.999934773984349
IR0001955	0	0.8	0.2	1.67656208735616e-06
IR0001956	1	0.8	0.2	0.999999991554877
IR0001957	0	0.9	0.1	0.0099177175202374
IR0001958	1	0.6	0.4	0.998852763994551
IR0001959	0	0.5	0.5	0.0008430319197406
IR0001960	0	0.0	1.0	9.2789900931727e-05
IR0001961	0	0.6	0.4	5.68073493434691e-06
IR0001962	0	0.1	0.9	0.158653668549322
IR0001963	1	0.7	0.3	0.853254612329159
IR0001964	0	0.4	0.6	1.95442664405108e-06
IR0001965	1	0.5	0.5	0.999944126706588
IR0001966	0	0.6	0.4	0.999907027183663
IR0001967	0	1.0	0.0	0.0018715728106797
IR0001968	0	0.4	0.6	0.0156371850744916
IR0001969	0	0.7	0.3	0.0002523461870572
IR0001970	1	1.0	0.0	0.958378119726837
IR0001971	0	0.6	0.4	0.475617951473966
IR0001972	1	0.6	0.4	0.0277321997509023
IR0001973	1	0.2	0.8	0.998910028189668
IR0001974	1	0.3	0.7	0.999994218597017
IR0001975	1	0.8	0.2	0.999989840670562
IR0001976	0	0.3	0.7	0.0002200725873143
IR0001977	0	0.2	0.8	5.60375712524639e-07
IR0001978	1	0.6	0.4	0.934631174178553
IR0001979	0	0.6	0.4	0.0087765629203237
IR0001980	0	1.0	0.0	5.4859614855204e-06
IR0001981	0	0.6	0.4	3.76551621036566e-05
IR0001982	1	0.5	0.5	0.999195870388674
IR0001983	1	1.0	0.0	0.999980463841675
IR0001984	1	0.4	0.6	0.999882039408289
IR0001985	0	0.8	0.2	0.427053473624094
IR0001986	0	0.8	0.2	1.50102010355822e-05
IR0001987	0	0.8	0.2	0.149699123217286
IR0001988	0	0.7	0.3	1.11395913456385e-05
IR0001989	0	0.9	0.1	0.0001058691138546
IR0001990	1	0.0	1.0	0.818791948658323
IR0001991	1	1.0	0.0	0.0653275225731555
IR0001992	0	0.0	1.0	0.0030708251034309
IR0001993	1	0.3	0.7	0.999726706882016
IR0001994	0	0.9	0.1	0.999991370526405
IR0001995	0	0.4	0.6	0.721178996996603
IR0001996	0	0.1	0.9	0.146246223717869
IR0001997	0	0.4	0.6	0.0239584072311473
IR0001998	1	0.5	0.5	0.99998407054025
IR0001999	1	0.6	0.4	0.999993488859552
[truncated: 295,456 more rows]
