# Supplementary material for: A single-camera video-based assessment of locomotive syndrome using pose-silhouette fusion model
Source: PLOS Digit Health. 2026 Jun 26;5(6):e0001530. doi: 10.1371/journal.pdig.0001530 (PMC13308852; doi:10.1371/journal.pdig.0001530)
Supplement: S2 Data — Minimal case-level dataset containing random public case identifiers, binary true labels, and pose, silhouette/GEI, and fusion model output scores/logits for the external-validation diagnostic performance analyses. (CSV) [file pdig.0001530.s004.csv]

external_case_id	binary_true_label	pose_logit	silhouette_logit	fusion_logit
EC001	0	-1.55208110809326	-3.47872138023375	-1.64926946163177
EC002	1	4.71742391586303	1.090041279792785	2.64244952797889
EC003	1	16.7884521484375	5.63710951805114	9.83820223808288
EC004	1	-2.29663562774658	-2.38858175277709	-1.74578458070755
EC005	0	-1.52079355716705	-5.86263394355773	-2.2402873635292
EC006	0	-3.44344449043273	-4.7741539478301895	-2.93870401382446
EC007	0	0.143395394086837	-6.02785086631774	-1.45191337168216
EC008	0	-2.60277390480041	-7.1193294525146396	-3.10527658462524
EC009	1	4.18598890304565	0.602696329355239	2.24532450735569
EC010	1	1.19665169715881	1.0516357421875	0.869072765111923
EC011	0	-2.07499146461486	-4.5257155895233	-2.19647121429443
EC012	0	-3.05742669105529	-5.19310784339903	-2.83112680912017
EC013	0	0.466700106859207	-4.20101881027221	-0.816775545477867
EC014	1	5.34969186782836	9.04757547378539	5.00174450874328
EC015	0	-1.78560864925384	-4.77535700798034	-2.10236686468124
EC016	1	2.70829987525939	6.92325973510741	3.13273465633392
EC017	0	-2.74570560455322	-5.102050781249989	-2.65936934947967
EC018	0	-2.39829993247985	2.31399691104888	-0.609468519687652
EC019	1	8.58302021026611	4.03787994384764	5.3283200263977
EC020	0	-2.16280555725097	-0.400136128067969	-1.18198851495981
EC021	1	1.98267483711242	2.8404576778411803	1.71584945917129
EC022	0	-2.61525511741638	-4.58510041236877	-2.45243191719055
EC023	0	-4.13572263717651	0.9197115600109089	-1.82740361988544
EC024	1	-2.24543237686157	7.49485182762145	0.802876234054565
EC025	1	4.10724735260009	7.7523546218872	4.0464664697647
EC026	1	4.57697105407714	5.20684266090392	3.62301468849182
EC027	1	0.640371739864349	-4.58333706855773	-0.83913841843605
EC028	1	0.832196295261383	5.2138943672180105	1.75050213932991
EC029	1	-0.065558910369873	7.35254311561584	1.85443770885467
EC030	1	1.23128008842468	7.03130507469176	2.42001187801361
EC031	1	4.93937683105468	-2.59621608257293	1.82468765974044
EC032	0	1.18261003494262	-2.29250609874725	0.014414370059967
EC033	1	5.69756364822387	4.0399898290633995	3.88594317436218
