# Supplementary material for: A single-camera video-based assessment of locomotive syndrome using pose-silhouette fusion model
Source: PLOS Digit Health. 2026 Jun 26;5(6):e0001530. doi: 10.1371/journal.pdig.0001530 (PMC13308852; doi:10.1371/journal.pdig.0001530)
Supplement: S3 Data — Descriptions and de-identification notes for the public tabular model-output data files. (CSV) [file pdig.0001530.s005.csv]

supporting_file	column_name	data_type	description	allowed_or_example_values
S1_Data.csv	public_record_id	string	Random public row identifier for one internal-validation prediction record.	IR0000001, IR0000002, ...
S1_Data.csv	binary_true_label	integer	Binary reference label for the diagnostic task. 0 indicates non-LS or LS stage 1; 1 indicates LS stage 2 or LS stage 3.	0, 1
S1_Data.csv	fusion_ratio_pose	float	Weight assigned to the pose-estimation model output for the prediction record.	0.0 to 1.0 in 0.1 increments
S1_Data.csv	fusion_ratio_silhouette	float	Weight assigned to the silhouette/GEI model output for the prediction record.	0.0 to 1.0 in 0.1 increments
S1_Data.csv	model_score_ls2_3	float	Internal-validation model output score for LS stage 2 or 3 for the specified fusion ratio. Predicted positive labels are reproduced using threshold >= 0.5.	0.0 to 1.0
S2_Data.csv	external_case_id	string	Random public case identifier for the external-validation dataset.	EC001, EC002, ...
S2_Data.csv	binary_true_label	integer	Binary reference label for the diagnostic task. 0 indicates non-LS or LS stage 1; 1 indicates LS stage 2 or LS stage 3.	0, 1
S2_Data.csv	pose_logit	float	External-validation pose-model output score/logit for LS stage 2 or 3. Higher values indicate greater model support for LS stage 2 or 3.	floating-point value
S2_Data.csv	silhouette_logit	float	External-validation silhouette/GEI-model output score/logit for LS stage 2 or 3. Higher values indicate greater model support for LS stage 2 or 3.	floating-point value
S2_Data.csv	fusion_logit	float	External-validation score-fusion model output score/logit for LS stage 2 or 3. Higher values indicate greater model support for LS stage 2 or 3.	floating-point value
