# Supplementary material for: A single-camera video-based assessment of locomotive syndrome using pose-silhouette fusion model
Source: PLOS Digit Health. 2026 Jun 26;5(6):e0001530. doi: 10.1371/journal.pdig.0001530 (PMC13308852; doi:10.1371/journal.pdig.0001530)
Supplement: S1 Code — (PY) [file pdig.0001530.s006.py]

#!/usr/bin/env python3
"""Reproduce diagnostic performance metrics from the public de-identified model-output datasets.

This script uses only the Python standard library. It reads:
  - S1_Data.csv
  - S2_Data.csv
and writes:
  - internal_validation_metrics_reproduced.csv
  - external_validation_metrics_reproduced.csv

The public datasets intentionally contain only the minimum de-identified tabular model-output
variables needed to reproduce the reported diagnostic performance metrics.
"""
import csv
from pathlib import Path

BASE = Path(__file__).resolve().parent


def auc_rank(y_true, scores):
    """Compute AUC using average ranks, handling ties."""
    y = [int(v) for v in y_true]
    s = [float(v) for v in scores]
    n_pos = sum(1 for v in y if v == 1)
    n_neg = sum(1 for v in y if v == 0)
    if n_pos == 0 or n_neg == 0:
        return float('nan')
    pairs = sorted(enumerate(s), key=lambda x: x[1])
    ranks = [0.0] * len(s)
    i = 0
    while i < len(pairs):
        j = i
        while j + 1 < len(pairs) and pairs[j + 1][1] == pairs[i][1]:
            j += 1
        avg_rank = (i + 1 + j + 1) / 2.0
        for k in range(i, j + 1):
            ranks[pairs[k][0]] = avg_rank
        i = j + 1
    sum_pos = sum(r for r, v in zip(ranks, y) if v == 1)
    return (sum_pos - n_pos * (n_pos + 1) / 2.0) / (n_pos * n_neg)


def metrics(y_true, scores, threshold):
    y = [int(v) for v in y_true]
    pred = [1 if float(v) >= threshold else 0 for v in scores]
    tp = sum(1 for a, b in zip(y, pred) if a == 1 and b == 1)
    tn = sum(1 for a, b in zip(y, pred) if a == 0 and b == 0)
    fp = sum(1 for a, b in zip(y, pred) if a == 0 and b == 1)
    fn = sum(1 for a, b in zip(y, pred) if a == 1 and b == 0)
    sens = tp / (tp + fn) if (tp + fn) else float('nan')
    spec = tn / (tn + fp) if (tn + fp) else float('nan')
    ppv = tp / (tp + fp) if (tp + fp) else float('nan')
    npv = tn / (tn + fn) if (tn + fn) else float('nan')
    acc = (tp + tn) / len(y) if y else float('nan')
    fpr = fp / (fp + tn) if (fp + tn) else float('nan')
    fnr = fn / (fn + tp) if (fn + tp) else float('nan')
    f1_positive = 2 * ppv * sens / (ppv + sens) if (ppv + sens) else float('nan')
    precision_negative = tn / (tn + fn) if (tn + fn) else float('nan')
    recall_negative = tn / (tn + fp) if (tn + fp) else float('nan')
    f1_negative = (2 * precision_negative * recall_negative / (precision_negative + recall_negative)
                   if (precision_negative + recall_negative) else float('nan'))
    macro_f1 = (f1_positive + f1_negative) / 2.0
    return {
        'n': len(y), 'tp': tp, 'tn': tn, 'fp': fp, 'fn': fn,
        'sensitivity': sens, 'specificity': spec, 'ppv': ppv, 'npv': npv,
        'accuracy': acc, 'fpr': fpr, 'fnr': fnr, 'f1_score': f1_positive,
        'macro_f1': macro_f1, 'auc': auc_rank(y, scores),
    }


def write_rows(path, rows, fieldnames):
    with open(path, 'w', newline='', encoding='utf-8') as f:
        writer = csv.DictWriter(f, fieldnames=fieldnames)
        writer.writeheader()
        for row in rows:
            writer.writerow(row)

# Internal validation
with open(BASE / 'S1_Data.csv', newline='', encoding='utf-8') as f:
    internal = list(csv.DictReader(f))

internal_rows = []
ratios = sorted({(float(r['fusion_ratio_pose']), float(r['fusion_ratio_silhouette'])) for r in internal}, reverse=True)
for pose_ratio, sil_ratio in ratios:
    subset = [r for r in internal if float(r['fusion_ratio_pose']) == pose_ratio and float(r['fusion_ratio_silhouette']) == sil_ratio]
    m = metrics([r['binary_true_label'] for r in subset], [r['model_score_ls2_3'] for r in subset], 0.5)
    row = {'model': f'pose_{pose_ratio:.1f}_silhouette_{sil_ratio:.1f}', 'threshold': 0.5}
    row.update(m)
    internal_rows.append(row)

fields = ['model','threshold','n','tp','tn','fp','fn','sensitivity','specificity','ppv','npv','accuracy','fpr','fnr','f1_score','macro_f1','auc']
write_rows(BASE / 'internal_validation_metrics_reproduced.csv', internal_rows, fields)

# External validation
with open(BASE / 'S2_Data.csv', newline='', encoding='utf-8') as f:
    external = list(csv.DictReader(f))
external_rows = []
for model, col in [('pose', 'pose_logit'), ('silhouette', 'silhouette_logit'), ('fusion', 'fusion_logit')]:
    m = metrics([r['binary_true_label'] for r in external], [r[col] for r in external], 0.0)
    row = {'model': model, 'threshold': 0.0}
    row.update(m)
    external_rows.append(row)
write_rows(BASE / 'external_validation_metrics_reproduced.csv', external_rows, fields)

print('Wrote internal_validation_metrics_reproduced.csv')
print('Wrote external_validation_metrics_reproduced.csv')
